# Supplementary material for: Genomic Prediction of Adaptation in Common Bean (Phaseolus vulgaris L.) × Tepary Bean (P. acutifolius A. Gray) Hybrids
Source: Int J Mol Sci. 2025 Jul 30;26(15):7370. doi: 10.3390/ijms26157370 (PMC12347012; doi:10.3390/ijms26157370)
Supplement: Supplementary file 1 [file ijms-26-07370-s001.zip]

Archive with 16 entries (16 files):
- FigureS1.pdf
- FigureS10.pdf
- FigureS11.pdf
- FigureS12.pdf
- FigureS2.pdf
- FigureS3.pdf
- FigureS4.pdf
- FigureS5.pdf
- FigureS6.pdf
- FigureS7.pdf
- FigureS8.pdf
- FigureS9.pdf
- supplementary materials, tables and figures captions.pdf
- Table S1.xlsx
- Table S2.xlsx
- Table S3.xlsx
