# Supplementary material for: Genomic Prediction of Adaptation in Common Bean (Phaseolus vulgaris L.) × Tepary Bean (P. acutifolius A. Gray) Hybrids
Source: Int J Mol Sci. 2025 Jul 30;26(15):7370. doi: 10.3390/ijms26157370 (PMC12347012; doi:10.3390/ijms26157370)
Supplement: Supplementary file 1 [file ijms-26-07370-s001.zip › Table S2.xlsx]

## Sheet: Table S2
Iteration	Tag	Trait	Research Station	Method	SNP_set	SNPs	COR.trn	COR.tst	h2	MSE.trn	MSE.tst
seed(2023)	CV1	YLP	Motilonia	RKHS	Complete	15645	0.712232	0.727906	0.556679	0.0139725	0.0143262
seed(2023)	CV2	YLP	Motilonia	RKHS	Complete	15645	0.731117	0.5704	0.563862	0.0135348	0.0171122
seed(2023)	CV3	YLP	Motilonia	RKHS	Complete	15645	0.718625	0.916327	0.578938	0.0138286	0.00532445
seed(2023)	CV4	YLP	Motilonia	RKHS	Complete	15645	0.715246	0.704842	0.550117	0.0146643	0.0142695
seed(2023)	CV5	YLP	Motilonia	RKHS	Complete	15645	0.684636	0.591801	0.502182	0.0147724	0.0204898
seed(1234)	CV1	YLP	Motilonia	RKHS	Complete	15645	0.698086	0.556373	0.544318	0.0138828	0.00927447
seed(1234)	CV2	YLP	Motilonia	RKHS	Complete	15645	0.672713	0.591349	0.506801	0.0154793	0.0106649
seed(1234)	CV3	YLP	Motilonia	RKHS	Complete	15645	0.727763	0.889775	0.549783	0.0142985	0.0139984
seed(1234)	CV4	YLP	Motilonia	RKHS	Complete	15645	0.699679	0.656239	0.552239	0.0137096	0.0168505
seed(1234)	CV5	YLP	Motilonia	RKHS	Complete	15645	0.728031	0.837028	0.564941	0.0140222	0.0218767
seed(0000)	CV1	YLP	Motilonia	RKHS	Complete	15645	0.706918	0.536996	0.57747	0.0144216	0.0169775
seed(0000)	CV2	YLP	Motilonia	RKHS	Complete	15645	0.677371	0.809798	0.544203	0.01508	0.0112676
seed(0000)	CV3	YLP	Motilonia	RKHS	Complete	15645	0.707114	0.500523	0.525062	0.0149547	0.0230456
seed(0000)	CV4	YLP	Motilonia	RKHS	Complete	15645	0.722843	0.765819	0.569074	0.0145213	0.0144042
seed(0000)	CV5	YLP	Motilonia	RKHS	Complete	15645	0.70146	0.883734	0.54407	0.0149094	0.0127345
seed(2023)	CV1	YLP	Turipana	RKHS	Complete	15645	0.612183	0.599948	0.412272	0.177662	0.195138
seed(2023)	CV2	YLP	Turipana	RKHS	Complete	15645	0.620387	0.65226	0.464069	0.17298	0.151731
seed(2023)	CV3	YLP	Turipana	RKHS	Complete	15645	0.544949	0.523098	0.388	0.184579	0.258105
seed(2023)	CV4	YLP	Turipana	RKHS	Complete	15645	0.568652	0.467998	0.421287	0.181024	0.140425
seed(2023)	CV5	YLP	Turipana	RKHS	Complete	15645	0.618969	0.797181	0.416678	0.178946	0.167763
seed(1234)	CV1	YLP	Turipana	RKHS	Complete	15645	0.629794	0.614407	0.426424	0.175141	0.184107
seed(1234)	CV2	YLP	Turipana	RKHS	Complete	15645	0.620879	0.757711	0.474124	0.171473	0.217563
seed(1234)	CV3	YLP	Turipana	RKHS	Complete	15645	0.597659	0.540607	0.450674	0.171382	0.236166
seed(1234)	CV4	YLP	Turipana	RKHS	Complete	15645	0.617481	0.719013	0.426696	0.170765	0.127821
seed(1234)	CV5	YLP	Turipana	RKHS	Complete	15645	0.582338	0.472238	0.427781	0.178517	0.117054
seed(0000)	CV1	YLP	Turipana	RKHS	Complete	15645	0.565515	0.647749	0.437159	0.177862	0.202577
seed(0000)	CV2	YLP	Turipana	RKHS	Complete	15645	0.612865	0.545167	0.435844	0.172865	0.113227
seed(0000)	CV3	YLP	Turipana	RKHS	Complete	15645	0.582942	0.774381	0.423481	0.179052	0.251662
seed(0000)	CV4	YLP	Turipana	RKHS	Complete	15645	0.612353	0.284068	0.432075	0.17596	0.161316
seed(0000)	CV5	YLP	Turipana	RKHS	Complete	15645	0.633738	0.736349	0.422939	0.175544	0.163392
seed(2023)	CV1	YLP	Carmen	RKHS	Complete	15645	0.519273	0.650619	0.429583	0.0681487	0.0517519
seed(2023)	CV2	YLP	Carmen	RKHS	Complete	15645	0.608992	0.584217	0.466957	0.0622533	0.0601141
seed(2023)	CV3	YLP	Carmen	RKHS	Complete	15645	0.572731	0.680143	0.424282	0.06598	0.128297
seed(2023)	CV4	YLP	Carmen	RKHS	Complete	15645	0.62595	0.65104	0.443501	0.0621284	0.0559119
seed(2023)	CV5	YLP	Carmen	RKHS	Complete	15645	0.558065	0.402804	0.401292	0.0658511	0.0555532
seed(1234)	CV1	YLP	Carmen	RKHS	Complete	15645	0.632304	0.684936	0.434866	0.0631698	0.0679705
seed(1234)	CV2	YLP	Carmen	RKHS	Complete	15645	0.587505	0.783783	0.462998	0.0646312	0.0684022
seed(1234)	CV3	YLP	Carmen	RKHS	Complete	15645	0.591211	0.451217	0.428587	0.0662904	0.0514086
seed(1234)	CV4	YLP	Carmen	RKHS	Complete	15645	0.50255	0.431619	0.42542	0.0694896	0.0596945
seed(1234)	CV5	YLP	Carmen	RKHS	Complete	15645	0.606511	0.682326	0.455277	0.0641047	0.0851124
seed(0000)	CV1	YLP	Carmen	RKHS	Complete	15645	0.588719	0.763209	0.438855	0.0654427	0.0899087
seed(0000)	CV2	YLP	Carmen	RKHS	Complete	15645	0.610129	0.211196	0.484957	0.0641896	0.0660231
seed(0000)	CV3	YLP	Carmen	RKHS	Complete	15645	0.526372	0.722657	0.427783	0.0677643	0.0631948
seed(0000)	CV4	YLP	Carmen	RKHS	Complete	15645	0.566331	0.618579	0.420685	0.0668926	0.0485602
seed(0000)	CV5	YLP	Carmen	RKHS	Complete	15645	0.54224	0.502044	0.434323	0.0681829	0.0576063
seed(2023)	CV1	YLP	Motilonia	BRR	Complete	15645	0.676872	0.754272	0.741232	0.0147864	0.0139615
seed(2023)	CV2	YLP	Motilonia	BRR	Complete	15645	0.712967	0.533008	0.754992	0.0133345	0.0175833
seed(2023)	CV3	YLP	Motilonia	BRR	Complete	15645	0.715393	0.916839	0.749835	0.0136645	0.00519308
seed(2023)	CV4	YLP	Motilonia	BRR	Complete	15645	0.667356	0.675254	0.746568	0.0159727	0.0156234
seed(2023)	CV5	YLP	Motilonia	BRR	Complete	15645	0.681906	0.632916	0.745668	0.014567	0.0194149
seed(1234)	CV1	YLP	Motilonia	BRR	Complete	15645	0.721297	0.578415	0.756015	0.0129377	0.00911819
seed(1234)	CV2	YLP	Motilonia	BRR	Complete	15645	0.710754	0.588709	0.747331	0.0134829	0.00953684
seed(1234)	CV3	YLP	Motilonia	BRR	Complete	15645	0.694802	0.871529	0.750697	0.0144772	0.0142657
seed(1234)	CV4	YLP	Motilonia	BRR	Complete	15645	0.757343	0.73635	0.750288	0.0118372	0.0146389
seed(1234)	CV5	YLP	Motilonia	BRR	Complete	15645	0.727267	0.826329	0.748168	0.012694	0.0195543
seed(0000)	CV1	YLP	Motilonia	BRR	Complete	15645	0.730852	0.564182	0.751639	0.0124532	0.016101
seed(0000)	CV2	YLP	Motilonia	BRR	Complete	15645	0.731165	0.80667	0.757749	0.0128611	0.0093633
seed(0000)	CV3	YLP	Motilonia	BRR	Complete	15645	0.668221	0.494571	0.73892	0.0154111	0.0229753
seed(0000)	CV4	YLP	Motilonia	BRR	Complete	15645	0.708101	0.696491	0.748333	0.0138003	0.0147229
seed(0000)	CV5	YLP	Motilonia	BRR	Complete	15645	0.709981	0.850637	0.74566	0.0131953	0.0110222
seed(2023)	CV1	YLP	Turipana	BRR	Complete	15645	0.503925	0.454769	0.23786	0.186651	0.209609
seed(2023)	CV2	YLP	Turipana	BRR	Complete	15645	0.62109	0.796141	0.244031	0.170617	0.141677
seed(2023)	CV3	YLP	Turipana	BRR	Complete	15645	0.61281	0.498279	0.247039	0.173589	0.254505
seed(2023)	CV4	YLP	Turipana	BRR	Complete	15645	0.667841	0.588966	0.241018	0.162789	0.129678
seed(2023)	CV5	YLP	Turipana	BRR	Complete	15645	0.647307	0.76741	0.240164	0.164341	0.149962
seed(1234)	CV1	YLP	Turipana	BRR	Complete	15645	0.67129	0.647502	0.245733	0.166623	0.172528
seed(1234)	CV2	YLP	Turipana	BRR	Complete	15645	0.66505	0.841367	0.244172	0.157724	0.188571
seed(1234)	CV3	YLP	Turipana	BRR	Complete	15645	0.702734	0.737253	0.246963	0.160292	0.232272
seed(1234)	CV4	YLP	Turipana	BRR	Complete	15645	0.660738	0.757965	0.242481	0.159735	0.117997
seed(1234)	CV5	YLP	Turipana	BRR	Complete	15645	0.633063	0.565553	0.24622	0.168939	0.109387
seed(0000)	CV1	YLP	Turipana	BRR	Complete	15645	0.627185	0.723798	0.246535	0.168788	0.194159
seed(0000)	CV2	YLP	Turipana	BRR	Complete	15645	0.640315	0.49587	0.24046	0.164115	0.1117
seed(0000)	CV3	YLP	Turipana	BRR	Complete	15645	0.647266	0.83176	0.247004	0.165342	0.234859
seed(0000)	CV4	YLP	Turipana	BRR	Complete	15645	0.807786	0.821647	0.261221	0.116316	0.115136
seed(0000)	CV5	YLP	Turipana	BRR	Complete	15645	0.585919	0.655009	0.247129	0.179269	0.168841
seed(2023)	CV1	YLP	Carmen	BRR	Complete	15645	0.627185	0.723798	0.246535	0.168788	0.194159
seed(2023)	CV2	YLP	Carmen	BRR	Complete	15645	0.640315	0.49587	0.24046	0.164115	0.1117
seed(2023)	CV3	YLP	Carmen	BRR	Complete	15645	0.647266	0.83176	0.247004	0.165342	0.234859
seed(2023)	CV4	YLP	Carmen	BRR	Complete	15645	0.807786	0.821647	0.261221	0.116316	0.115136
seed(2023)	CV5	YLP	Carmen	BRR	Complete	15645	0.585919	0.655009	0.247129	0.179269	0.168841
seed(1234)	CV1	YLP	Carmen	BRR	Complete	15645	0.620198	0.662232	0.440082	0.0623299	0.067278
seed(1234)	CV2	YLP	Carmen	BRR	Complete	15645	0.606615	0.742554	0.441247	0.0627926	0.0700593
seed(1234)	CV3	YLP	Carmen	BRR	Complete	15645	0.731245	0.736986	0.462059	0.050412	0.0410135
seed(1234)	CV4	YLP	Carmen	BRR	Complete	15645	0.700155	0.732549	0.453856	0.0548592	0.0407918
seed(1234)	CV5	YLP	Carmen	BRR	Complete	15645	0.638505	0.763276	0.445882	0.0616879	0.0777886
seed(0000)	CV1	YLP	Carmen	BRR	Complete	15645	0.597382	0.790316	0.440995	0.0628294	0.083843
seed(0000)	CV2	YLP	Carmen	BRR	Complete	15645	0.632386	0.256232	0.446692	0.0604716	0.0645603
seed(0000)	CV3	YLP	Carmen	BRR	Complete	15645	0.614573	0.793379	0.447692	0.0626029	0.0579508
seed(0000)	CV4	YLP	Carmen	BRR	Complete	15645	0.755724	0.72386	0.472638	0.0479241	0.0374547
seed(0000)	CV5	YLP	Carmen	BRR	Complete	15645	0.560828	0.564484	0.44432	0.0672972	0.0546129
seed(2023)	CV1	YLP	Motilonia	BL	Complete	15645	0.683165	0.715119	0.796514	0.0144233	0.0142271
seed(2023)	CV2	YLP	Motilonia	BL	Complete	15645	0.652615	0.453849	0.764254	0.0159277	0.0185857
seed(2023)	CV3	YLP	Motilonia	BL	Complete	15645	0.657371	0.902806	0.758839	0.014995	0.00633621
seed(2023)	CV4	YLP	Motilonia	BL	Complete	15645	0.64838	0.65047	0.776504	0.0156429	0.0150912
seed(2023)	CV5	YLP	Motilonia	BL	Complete	15645	0.672363	0.580678	0.789933	0.0151294	0.0211134
seed(1234)	CV1	YLP	Motilonia	BL	Complete	15645	0.730084	0.61779	0.805252	0.0131429	0.00854024
seed(1234)	CV2	YLP	Motilonia	BL	Complete	15645	0.702573	0.624649	0.814082	0.0139913	0.00954155
seed(1234)	CV3	YLP	Motilonia	BL	Complete	15645	0.687481	0.849424	0.773128	0.0147305	0.0150298
seed(1234)	CV4	YLP	Motilonia	BL	Complete	15645	0.682002	0.638981	0.780089	0.0147992	0.0180609
seed(1234)	CV5	YLP	Motilonia	BL	Complete	15645	0.657123	0.749031	0.79145	0.0155091	0.025415
seed(0000)	CV1	YLP	Motilonia	BL	Complete	15645	0.721487	0.5903	0.801519	0.013181	0.0152992
seed(0000)	CV2	YLP	Motilonia	BL	Complete	15645	0.678449	0.782663	0.77229	0.0151231	0.0113403
seed(0000)	CV3	YLP	Motilonia	BL	Complete	15645	0.662253	0.479655	0.78528	0.0148958	0.0232866
seed(0000)	CV4	YLP	Motilonia	BL	Complete	15645	0.693899	0.737394	0.795201	0.0136575	0.0132117
seed(0000)	CV5	YLP	Motilonia	BL	Complete	15645	0.689228	0.807155	0.785964	0.0143813	0.0131437
seed(2023)	CV1	YLP	Turipana	BL	Complete	15645	0.694916	0.685841	0.286187	0.154128	0.167994
seed(2023)	CV2	YLP	Turipana	BL	Complete	15645	0.704782	0.867807	0.298752	0.150584	0.120059
seed(2023)	CV3	YLP	Turipana	BL	Complete	15645	0.766019	0.602119	0.303104	0.132532	0.217087
seed(2023)	CV4	YLP	Turipana	BL	Complete	15645	0.726549	0.670548	0.294494	0.144451	0.111379
seed(2023)	CV5	YLP	Turipana	BL	Complete	15645	0.687706	0.843855	0.310547	0.153317	0.128233
seed(1234)	CV1	YLP	Turipana	BL	Complete	15645	0.6812	0.641446	0.300929	0.154191	0.167103
seed(1234)	CV2	YLP	Turipana	BL	Complete	15645	0.662938	0.836604	0.292624	0.162525	0.18651
seed(1234)	CV3	YLP	Turipana	BL	Complete	15645	0.657217	0.57675	0.266365	0.158524	0.229768
seed(1234)	CV4	YLP	Turipana	BL	Complete	15645	0.682798	0.803816	0.271716	0.155252	0.107403
seed(1234)	CV5	YLP	Turipana	BL	Complete	15645	0.678637	0.56807	0.3069	0.153087	0.104201
seed(0000)	CV1	YLP	Turipana	BL	Complete	15645	0.687872	0.75961	0.307804	0.151836	0.166947
seed(0000)	CV2	YLP	Turipana	BL	Complete	15645	0.704956	0.57697	0.302026	0.146454	0.103374
seed(0000)	CV3	YLP	Turipana	BL	Complete	15645	0.677444	0.872569	0.320688	0.158678	0.226125
seed(0000)	CV4	YLP	Turipana	BL	Complete	15645	0.64746	0.517858	0.302937	0.160312	0.150297
seed(0000)	CV5	YLP	Turipana	BL	Complete	15645	0.646824	0.674963	0.27861	0.161139	0.149853
seed(2023)	CV1	YLP	Carmen	BL	Complete	15645	0.694916	0.685841	0.286187	0.154128	0.167994
seed(2023)	CV2	YLP	Carmen	BL	Complete	15645	0.704782	0.867807	0.298752	0.150584	0.120059
seed(2023)	CV3	YLP	Carmen	BL	Complete	15645	0.766019	0.602119	0.303104	0.132532	0.217087
seed(2023)	CV4	YLP	Carmen	BL	Complete	15645	0.726549	0.670548	0.294494	0.144451	0.111379
seed(2023)	CV5	YLP	Carmen	BL	Complete	15645	0.687706	0.843855	0.310547	0.153317	0.128233
seed(1234)	CV1	YLP	Carmen	BL	Complete	15645	0.6812	0.641446	0.300929	0.154191	0.167103
seed(1234)	CV2	YLP	Carmen	BL	Complete	15645	0.662938	0.836604	0.292624	0.162525	0.18651
seed(1234)	CV3	YLP	Carmen	BL	Complete	15645	0.657217	0.57675	0.266365	0.158524	0.229768
seed(1234)	CV4	YLP	Carmen	BL	Complete	15645	0.682798	0.803816	0.271716	0.155252	0.107403
seed(1234)	CV5	YLP	Carmen	BL	Complete	15645	0.678637	0.56807	0.3069	0.153087	0.104201
seed(0000)	CV1	YLP	Carmen	BL	Complete	15645	0.687872	0.75961	0.307804	0.151836	0.166947
seed(0000)	CV2	YLP	Carmen	BL	Complete	15645	0.704956	0.57697	0.302026	0.146454	0.103374
seed(0000)	CV3	YLP	Carmen	BL	Complete	15645	0.677444	0.872569	0.320688	0.158678	0.226125
seed(0000)	CV4	YLP	Carmen	BL	Complete	15645	0.64746	0.517858	0.302937	0.160312	0.150297
seed(0000)	CV5	YLP	Carmen	BL	Complete	15645	0.646824	0.674963	0.27861	0.161139	0.149853
seed(2023)	CV1	YLP	Motilonia	BayesA	Complete	15645	0.776984	0.805786	0.766241	0.0112992	0.0109099
seed(2023)	CV2	YLP	Motilonia	BayesA	Complete	15645	0.773079	0.605989	0.766145	0.0111093	0.0147185
seed(2023)	CV3	YLP	Motilonia	BayesA	Complete	15645	0.811649	0.950042	0.76667	0.00983174	0.00305053
seed(2023)	CV4	YLP	Motilonia	BayesA	Complete	15645	0.762504	0.746176	0.764159	0.0115563	0.0119628
seed(2023)	CV5	YLP	Motilonia	BayesA	Complete	15645	0.792971	0.802569	0.765538	0.0107135	0.0130929
seed(1234)	CV1	YLP	Motilonia	BayesA	Complete	15645	0.771038	0.552095	0.770248	0.0113585	0.00977745
seed(1234)	CV2	YLP	Motilonia	BayesA	Complete	15645	0.789668	0.720944	0.770906	0.0105224	0.00740263
seed(1234)	CV3	YLP	Motilonia	BayesA	Complete	15645	0.81823	0.878634	0.77588	0.00991972	0.0104769
seed(1234)	CV4	YLP	Motilonia	BayesA	Complete	15645	0.77196	0.781093	0.764964	0.011342	0.0131135
seed(1234)	CV5	YLP	Motilonia	BayesA	Complete	15645	0.788286	0.876393	0.767784	0.0108424	0.015941
seed(0000)	CV1	YLP	Motilonia	BayesA	Complete	15645	0.780286	0.667635	0.759094	0.011255	0.0131103
seed(0000)	CV2	YLP	Motilonia	BayesA	Complete	15645	0.814547	0.874024	0.774307	0.00980514	0.00726946
seed(0000)	CV3	YLP	Motilonia	BayesA	Complete	15645	0.807056	0.745436	0.763805	0.0104955	0.0162373
seed(0000)	CV4	YLP	Motilonia	BayesA	Complete	15645	0.760706	0.781204	0.771104	0.0115037	0.0107767
seed(0000)	CV5	YLP	Motilonia	BayesA	Complete	15645	0.765318	0.872231	0.769641	0.0114459	0.00904293
seed(2023)	CV1	YLP	Turipana	BayesA	Complete	15645	0.722986	0.729201	0.259023	0.143531	0.151521
seed(2023)	CV2	YLP	Turipana	BayesA	Complete	15645	0.789678	0.854117	0.266226	0.119935	0.105725
seed(2023)	CV3	YLP	Turipana	BayesA	Complete	15645	0.796916	0.660287	0.26665	0.122443	0.207422
seed(2023)	CV4	YLP	Turipana	BayesA	Complete	15645	0.761158	0.657162	0.270181	0.12776	0.111897
seed(2023)	CV5	YLP	Turipana	BayesA	Complete	15645	0.797142	0.889198	0.272126	0.127141	0.105504
seed(1234)	CV1	YLP	Turipana	BayesA	Complete	15645	0.721178	0.645712	0.266475	0.140097	0.159752
seed(1234)	CV2	YLP	Turipana	BayesA	Complete	15645	0.810969	0.89117	0.273492	0.121255	0.129381
seed(1234)	CV3	YLP	Turipana	BayesA	Complete	15645	0.761257	0.733745	0.266829	0.129122	0.203625
seed(1234)	CV4	YLP	Turipana	BayesA	Complete	15645	0.709184	0.839423	0.263051	0.142304	0.0898374
seed(1234)	CV5	YLP	Turipana	BayesA	Complete	15645	0.762951	0.711671	0.262612	0.127646	0.0854201
seed(0000)	CV1	YLP	Turipana	BayesA	Complete	15645	0.752925	0.845056	0.267667	0.130055	0.144463
seed(0000)	CV2	YLP	Turipana	BayesA	Complete	15645	0.789413	0.673013	0.268824	0.124711	0.0900699
seed(0000)	CV3	YLP	Turipana	BayesA	Complete	15645	0.782964	0.90589	0.275486	0.119812	0.160855
seed(0000)	CV4	YLP	Turipana	BayesA	Complete	15645	0.772324	0.769348	0.261001	0.129146	0.117912
seed(0000)	CV5	YLP	Turipana	BayesA	Complete	15645	0.742403	0.832752	0.264024	0.134366	0.112505
seed(2023)	CV1	YLP	Carmen	BayesA	Complete	15645	0.739014	0.814577	0.468306	0.0494927	0.0329663
seed(2023)	CV2	YLP	Carmen	BayesA	Complete	15645	0.789445	0.748923	0.481572	0.0429848	0.044523
seed(2023)	CV3	YLP	Carmen	BayesA	Complete	15645	0.736681	0.844429	0.475007	0.0489166	0.0886157
seed(2023)	CV4	YLP	Carmen	BayesA	Complete	15645	0.751159	0.795604	0.468521	0.0476031	0.0428557
seed(2023)	CV5	YLP	Carmen	BayesA	Complete	15645	0.750765	0.603859	0.462523	0.0496181	0.0446464
seed(1234)	CV1	YLP	Carmen	BayesA	Complete	15645	0.735959	0.769878	0.478345	0.0491417	0.0542552
seed(1234)	CV2	YLP	Carmen	BayesA	Complete	15645	0.736624	0.820469	0.468531	0.0505218	0.0592713
seed(1234)	CV3	YLP	Carmen	BayesA	Complete	15645	0.800574	0.769508	0.477192	0.0425104	0.0384606
seed(1234)	CV4	YLP	Carmen	BayesA	Complete	15645	0.765959	0.739452	0.480137	0.0477299	0.0383305
seed(1234)	CV5	YLP	Carmen	BayesA	Complete	15645	0.726197	0.830182	0.464515	0.0514086	0.061145
seed(0000)	CV1	YLP	Carmen	BayesA	Complete	15645	0.739251	0.907378	0.471808	0.0492925	0.0588598
seed(0000)	CV2	YLP	Carmen	BayesA	Complete	15645	0.798298	0.480386	0.473701	0.0424441	0.0539181
seed(0000)	CV3	YLP	Carmen	BayesA	Complete	15645	0.769303	0.905311	0.468648	0.0458927	0.0383941
seed(0000)	CV4	YLP	Carmen	BayesA	Complete	15645	0.753941	0.697568	0.472087	0.0487465	0.0399178
seed(0000)	CV5	YLP	Carmen	BayesA	Complete	15645	0.773553	0.821801	0.476107	0.0449205	0.0357272
seed(2023)	CV1	YLP	Motilonia	BayesB	Complete	15645	0.767134	0.797641	0.765297	0.0115686	0.0111838
seed(2023)	CV2	YLP	Motilonia	BayesB	Complete	15645	0.737806	0.554413	0.754999	0.0128889	0.0164143
seed(2023)	CV3	YLP	Motilonia	BayesB	Complete	15645	0.785656	0.91647	0.768365	0.0109853	0.00422539
seed(2023)	CV4	YLP	Motilonia	BayesB	Complete	15645	0.769614	0.679405	0.766318	0.0113778	0.0131596
seed(2023)	CV5	YLP	Motilonia	BayesB	Complete	15645	0.820716	0.821175	0.77473	0.00882979	0.0111029
seed(1234)	CV1	YLP	Motilonia	BayesB	Complete	15645	0.813319	0.627284	0.771459	0.0102168	0.00838281
seed(1234)	CV2	YLP	Motilonia	BayesB	Complete	15645	0.798138	0.705229	0.770518	0.0104905	0.00769308
seed(1234)	CV3	YLP	Motilonia	BayesB	Complete	15645	0.823437	0.903923	0.780981	0.00937627	0.00862197
seed(1234)	CV4	YLP	Motilonia	BayesB	Complete	15645	0.775346	0.779208	0.764058	0.0107818	0.0132948
seed(1234)	CV5	YLP	Motilonia	BayesB	Complete	15645	0.758653	0.854894	0.763979	0.0121973	0.0181796
seed(0000)	CV1	YLP	Motilonia	BayesB	Complete	15645	0.757783	0.603905	0.765973	0.0115353	0.0146773
seed(0000)	CV2	YLP	Motilonia	BayesB	Complete	15645	0.770144	0.824486	0.764813	0.0115075	0.0091481
seed(0000)	CV3	YLP	Motilonia	BayesB	Complete	15645	0.774089	0.654641	0.769445	0.0112871	0.0187842
seed(0000)	CV4	YLP	Motilonia	BayesB	Complete	15645	0.762828	0.781505	0.760619	0.0115783	0.0114084
seed(0000)	CV5	YLP	Motilonia	BayesB	Complete	15645	0.806568	0.902329	0.771604	0.010254	0.00797516
seed(2023)	CV1	YLP	Turipana	BayesB	Complete	15645	0.765081	0.775571	0.267562	0.128474	0.136591
seed(2023)	CV2	YLP	Turipana	BayesB	Complete	15645	0.710116	0.840121	0.250945	0.151768	0.130064
seed(2023)	CV3	YLP	Turipana	BayesB	Complete	15645	0.739201	0.601337	0.265867	0.135584	0.215354
seed(2023)	CV4	YLP	Turipana	BayesB	Complete	15645	0.690771	0.590218	0.247268	0.161797	0.129006
seed(2023)	CV5	YLP	Turipana	BayesB	Complete	15645	0.768364	0.866921	0.268604	0.134301	0.113119
seed(1234)	CV1	YLP	Turipana	BayesB	Complete	15645	0.760542	0.729376	0.273484	0.127661	0.136925
seed(1234)	CV2	YLP	Turipana	BayesB	Complete	15645	0.807623	0.892531	0.274463	0.11633	0.117781
seed(1234)	CV3	YLP	Turipana	BayesB	Complete	15645	0.717564	0.720496	0.259087	0.139743	0.209457
seed(1234)	CV4	YLP	Turipana	BayesB	Complete	15645	0.721388	0.797786	0.262243	0.147287	0.107537
seed(1234)	CV5	YLP	Turipana	BayesB	Complete	15645	0.775041	0.678601	0.273123	0.122858	0.0879746
seed(0000)	CV1	YLP	Turipana	BayesB	Complete	15645	0.77078	0.851716	0.263379	0.12913	0.132592
seed(0000)	CV2	YLP	Turipana	BayesB	Complete	15645	0.831713	0.723388	0.276489	0.101048	0.0764058
seed(0000)	CV3	YLP	Turipana	BayesB	Complete	15645	0.781126	0.890655	0.26088	0.12307	0.173746
seed(0000)	CV4	YLP	Turipana	BayesB	Complete	15645	0.694298	0.557633	0.260814	0.153462	0.14554
seed(0000)	CV5	YLP	Turipana	BayesB	Complete	15645	0.684521	0.750532	0.2507	0.160691	0.145079
seed(2023)	CV1	YLP	Carmen	BayesB	Complete	15645	0.639259	0.719714	0.456858	0.0595966	0.0432254
seed(2023)	CV2	YLP	Carmen	BayesB	Complete	15645	0.719308	0.686477	0.464494	0.053703	0.0539935
seed(2023)	CV3	YLP	Carmen	BayesB	Complete	15645	0.702116	0.81375	0.465341	0.0527363	0.0998055
seed(2023)	CV4	YLP	Carmen	BayesB	Complete	15645	0.685911	0.750767	0.456645	0.0555025	0.0473425
seed(2023)	CV5	YLP	Carmen	BayesB	Complete	15645	0.786926	0.633413	0.480567	0.0461251	0.0425685
seed(1234)	CV1	YLP	Carmen	BayesB	Complete	15645	0.798762	0.850848	0.49181	0.0404166	0.0420989
seed(1234)	CV2	YLP	Carmen	BayesB	Complete	15645	0.769216	0.815089	0.475176	0.0454375	0.0574555
seed(1234)	CV3	YLP	Carmen	BayesB	Complete	15645	0.803106	0.822765	0.483029	0.040778	0.0339848
seed(1234)	CV4	YLP	Carmen	BayesB	Complete	15645	0.751043	0.772316	0.473435	0.0488221	0.036351
seed(1234)	CV5	YLP	Carmen	BayesB	Complete	15645	0.770071	0.862044	0.478115	0.0455954	0.0519443
seed(0000)	CV1	YLP	Carmen	BayesB	Complete	15645	0.753855	0.906356	0.477054	0.0477209	0.055203
seed(0000)	CV2	YLP	Carmen	BayesB	Complete	15645	0.763824	0.428441	0.47465	0.0466312	0.0567065
seed(0000)	CV3	YLP	Carmen	BayesB	Complete	15645	0.682891	0.87641	0.463965	0.0540301	0.0434121
seed(0000)	CV4	YLP	Carmen	BayesB	Complete	15645	0.763073	0.730259	0.459894	0.0475028	0.0371704
seed(0000)	CV5	YLP	Carmen	BayesB	Complete	15645	0.765908	0.774853	0.475214	0.0465453	0.038146
seed(2023)	CV1	YLP	Motilonia	BayesC	Complete	15645	0.779103	0.814494	0.773274	0.0107113	0.0100883
seed(2023)	CV2	YLP	Motilonia	BayesC	Complete	15645	0.761822	0.587815	0.775854	0.0117492	0.0152601
seed(2023)	CV3	YLP	Motilonia	BayesC	Complete	15645	0.790802	0.911374	0.771569	0.0111599	0.00419391
seed(2023)	CV4	YLP	Motilonia	BayesC	Complete	15645	0.872713	0.816301	0.79454	0.00717047	0.00912929
seed(2023)	CV5	YLP	Motilonia	BayesC	Complete	15645	0.770489	0.741261	0.775296	0.0112723	0.0149472
seed(1234)	CV1	YLP	Motilonia	BayesC	Complete	15645	0.771881	0.600041	0.770082	0.0112006	0.00910458
seed(1234)	CV2	YLP	Motilonia	BayesC	Complete	15645	0.817505	0.719549	0.785567	0.00966783	0.00681218
seed(1234)	CV3	YLP	Motilonia	BayesC	Complete	15645	0.800926	0.900685	0.787959	0.0101303	0.0101206
seed(1234)	CV4	YLP	Motilonia	BayesC	Complete	15645	0.793983	0.806002	0.763518	0.0105437	0.0125169
seed(1234)	CV5	YLP	Motilonia	BayesC	Complete	15645	0.795318	0.880046	0.783512	0.0103388	0.0150356
seed(0000)	CV1	YLP	Motilonia	BayesC	Complete	15645	0.854499	0.811421	0.791778	0.00818293	0.00897707
seed(0000)	CV2	YLP	Motilonia	BayesC	Complete	15645	0.783005	0.849989	0.76965	0.0110958	0.00869817
seed(0000)	CV3	YLP	Motilonia	BayesC	Complete	15645	0.827454	0.762359	0.78413	0.0094624	0.0155877
seed(0000)	CV4	YLP	Motilonia	BayesC	Complete	15645	0.789386	0.771638	0.772792	0.0107801	0.0116933
seed(0000)	CV5	YLP	Motilonia	BayesC	Complete	15645	0.833755	0.900443	0.777943	0.00922396	0.00762921
seed(2023)	CV1	YLP	Turipana	BayesC	Complete	15645	0.857083	0.872755	0.294727	0.0910601	0.0955238
seed(2023)	CV2	YLP	Turipana	BayesC	Complete	15645	0.756256	0.8707	0.278054	0.134355	0.119547
seed(2023)	CV3	YLP	Turipana	BayesC	Complete	15645	0.850084	0.733766	0.304478	0.0990556	0.173296
seed(2023)	CV4	YLP	Turipana	BayesC	Complete	15645	0.853011	0.792546	0.298484	0.0918186	0.0816321
seed(2023)	CV5	YLP	Turipana	BayesC	Complete	15645	0.875937	0.926636	0.31006	0.0863662	0.0644595
seed(1234)	CV1	YLP	Turipana	BayesC	Complete	15645	0.811964	0.786524	0.287224	0.109108	0.122799
seed(1234)	CV2	YLP	Turipana	BayesC	Complete	15645	0.87162	0.939058	0.30445	0.0843704	0.0784042
seed(1234)	CV3	YLP	Turipana	BayesC	Complete	15645	0.779677	0.755248	0.283546	0.123716	0.20194
seed(1234)	CV4	YLP	Turipana	BayesC	Complete	15645	0.809844	0.878619	0.28575	0.116481	0.076997
seed(1234)	CV5	YLP	Turipana	BayesC	Complete	15645	0.789551	0.713219	0.289133	0.122898	0.0875677
seed(0000)	CV1	YLP	Turipana	BayesC	Complete	15645	0.889574	0.941261	0.307277	0.0839391	0.0856874
seed(0000)	CV2	YLP	Turipana	BayesC	Complete	15645	0.767018	0.622744	0.273252	0.127448	0.0932669
seed(0000)	CV3	YLP	Turipana	BayesC	Complete	15645	0.909743	0.969665	0.325422	0.0639238	0.0795325
seed(0000)	CV4	YLP	Turipana	BayesC	Complete	15645	0.725918	0.776438	0.267336	0.14393	0.131648
seed(0000)	CV5	YLP	Turipana	BayesC	Complete	15645	0.722794	0.762175	0.271583	0.14366	0.124967
seed(2023)	CV1	YLP	Carmen	BayesC	Complete	15645	0.773071	0.859602	0.48785	0.045857	0.028508
seed(2023)	CV2	YLP	Carmen	BayesC	Complete	15645	0.718107	0.63925	0.475593	0.0523762	0.0536876
seed(2023)	CV3	YLP	Carmen	BayesC	Complete	15645	0.68069	0.825073	0.477433	0.0557615	0.100614
seed(2023)	CV4	YLP	Carmen	BayesC	Complete	15645	0.802056	0.861257	0.486318	0.0425203	0.0384407
seed(2023)	CV5	YLP	Carmen	BayesC	Complete	15645	0.789121	0.702569	0.482867	0.0430124	0.0390504
seed(1234)	CV1	YLP	Carmen	BayesC	Complete	15645	0.825735	0.854122	0.503919	0.0403881	0.0430888
seed(1234)	CV2	YLP	Carmen	BayesC	Complete	15645	0.729441	0.807208	0.474724	0.0499195	0.058628
seed(1234)	CV3	YLP	Carmen	BayesC	Complete	15645	0.822264	0.824351	0.491208	0.0393585	0.0321723
seed(1234)	CV4	YLP	Carmen	BayesC	Complete	15645	0.820423	0.857895	0.50132	0.0380687	0.0264588
seed(1234)	CV5	YLP	Carmen	BayesC	Complete	15645	0.867265	0.908278	0.523935	0.0311608	0.0363097
seed(0000)	CV1	YLP	Carmen	BayesC	Complete	15645	0.833275	0.934504	0.509842	0.0375441	0.0403079
seed(0000)	CV2	YLP	Carmen	BayesC	Complete	15645	0.680136	0.261277	0.474149	0.0558141	0.0646278
seed(0000)	CV3	YLP	Carmen	BayesC	Complete	15645	0.760506	0.942276	0.492211	0.0467641	0.0351706
seed(0000)	CV4	YLP	Carmen	BayesC	Complete	15645	0.854454	0.787489	0.513767	0.0335413	0.0292372
seed(0000)	CV5	YLP	Carmen	BayesC	Complete	15645	0.789053	0.781977	0.485528	0.0431254	0.0344752
seed(2023)	CV1	YLP	Motilonia	RKHS	GWAS	43	0.712778	0.724853	0.51303	0.0129246	0.0135774
seed(2023)	CV2	YLP	Motilonia	RKHS	GWAS	43	0.732463	0.713703	0.511362	0.0123371	0.0137854
seed(2023)	CV3	YLP	Motilonia	RKHS	GWAS	43	0.73484	0.793084	0.532281	0.0122976	0.00644967
seed(2023)	CV4	YLP	Motilonia	RKHS	GWAS	43	0.756492	0.738997	0.579767	0.0111209	0.0105205
seed(2023)	CV5	YLP	Motilonia	RKHS	GWAS	43	0.743186	0.734147	0.557358	0.011815	0.0166025
seed(1234)	CV1	YLP	Motilonia	RKHS	GWAS	43	0.705475	0.45577	0.498323	0.013243	0.0101481
seed(1234)	CV2	YLP	Motilonia	RKHS	GWAS	43	0.721895	0.554832	0.535285	0.0123367	0.00989365
seed(1234)	CV3	YLP	Motilonia	RKHS	GWAS	43	0.718545	0.891885	0.499878	0.0123081	0.00949998
seed(1234)	CV4	YLP	Motilonia	RKHS	GWAS	43	0.722872	0.695318	0.476376	0.0124978	0.0151081
seed(1234)	CV5	YLP	Motilonia	RKHS	GWAS	43	0.73701	0.836325	0.575419	0.0115769	0.0165142
seed(0000)	CV1	YLP	Motilonia	RKHS	GWAS	43	0.732228	0.444903	0.525583	0.0121811	0.0180342
seed(0000)	CV2	YLP	Motilonia	RKHS	GWAS	43	0.71321	0.802914	0.524957	0.0130431	0.010442
seed(0000)	CV3	YLP	Motilonia	RKHS	GWAS	43	0.742273	0.740621	0.55815	0.0112477	0.0162261
seed(0000)	CV4	YLP	Motilonia	RKHS	GWAS	43	0.705017	0.759827	0.487197	0.0128503	0.012161
seed(0000)	CV5	YLP	Motilonia	RKHS	GWAS	43	0.711482	0.883581	0.529514	0.0129524	0.00940578
seed(2023)	CV1	YLP	Turipana	RKHS	GWAS	43	0.412109	0.35458	0.236745	0.196454	0.222176
seed(2023)	CV2	YLP	Turipana	RKHS	GWAS	43	0.433395	0.473561	0.244599	0.192698	0.165023
seed(2023)	CV3	YLP	Turipana	RKHS	GWAS	43	0.440794	0.525675	0.225512	0.195955	0.261491
seed(2023)	CV4	YLP	Turipana	RKHS	GWAS	43	0.410821	0.237732	0.21257	0.196928	0.154658
seed(2023)	CV5	YLP	Turipana	RKHS	GWAS	43	0.411412	0.603132	0.239986	0.199469	0.191902
seed(1234)	CV1	YLP	Turipana	RKHS	GWAS	43	0.390031	0.300005	0.221383	0.199847	0.220578
seed(1234)	CV2	YLP	Turipana	RKHS	GWAS	43	0.421939	0.583813	0.24638	0.195524	0.242258
seed(1234)	CV3	YLP	Turipana	RKHS	GWAS	43	0.420191	0.326167	0.223332	0.199061	0.248966
seed(1234)	CV4	YLP	Turipana	RKHS	GWAS	43	0.431861	0.666914	0.242224	0.197167	0.138882
seed(1234)	CV5	YLP	Turipana	RKHS	GWAS	43	0.39466	0.225997	0.241689	0.198754	0.138087
seed(0000)	CV1	YLP	Turipana	RKHS	GWAS	43	0.388854	0.675558	0.230881	0.2002	0.21971
seed(0000)	CV2	YLP	Turipana	RKHS	GWAS	43	0.404769	0.25458	0.241094	0.197761	0.142512
seed(0000)	CV3	YLP	Turipana	RKHS	GWAS	43	0.424126	0.291965	0.246953	0.198436	0.298651
seed(0000)	CV4	YLP	Turipana	RKHS	GWAS	43	0.366252	-0.212624	0.217438	0.200131	0.201357
seed(0000)	CV5	YLP	Turipana	RKHS	GWAS	43	0.381028	0.654398	0.238619	0.199648	0.169702
seed(2023)	CV1	YLP	Carmen	RKHS	GWAS	43	0.598847	0.688529	0.372966	0.0621312	0.0467992
seed(2023)	CV2	YLP	Carmen	RKHS	GWAS	43	0.588826	0.393921	0.338085	0.0636353	0.0689038
seed(2023)	CV3	YLP	Carmen	RKHS	GWAS	43	0.597616	0.783687	0.388231	0.0609005	0.112326
seed(2023)	CV4	YLP	Carmen	RKHS	GWAS	43	0.581394	0.717481	0.342465	0.0648712	0.0533696
seed(2023)	CV5	YLP	Carmen	RKHS	GWAS	43	0.578454	0.477421	0.340971	0.064569	0.0528165
seed(1234)	CV1	YLP	Carmen	RKHS	GWAS	43	0.590029	0.688565	0.354571	0.0629187	0.0675515
seed(1234)	CV2	YLP	Carmen	RKHS	GWAS	43	0.584521	0.775462	0.364483	0.0637774	0.0657133
seed(1234)	CV3	YLP	Carmen	RKHS	GWAS	43	0.567837	0.30922	0.373068	0.0642276	0.0542609
seed(1234)	CV4	YLP	Carmen	RKHS	GWAS	43	0.556372	0.568923	0.347125	0.0654769	0.0530442
seed(1234)	CV5	YLP	Carmen	RKHS	GWAS	43	0.59403	0.589711	0.358883	0.063486	0.0887213
seed(0000)	CV1	YLP	Carmen	RKHS	GWAS	43	0.582277	0.834999	0.36955	0.0626067	0.0795202
seed(0000)	CV2	YLP	Carmen	RKHS	GWAS	43	0.57517	0.096298	0.380071	0.0622698	0.0721507
seed(0000)	CV3	YLP	Carmen	RKHS	GWAS	43	0.5839	0.662394	0.351264	0.0630714	0.0630952
seed(0000)	CV4	YLP	Carmen	RKHS	GWAS	43	0.569331	0.545342	0.324331	0.0651135	0.0501886
seed(0000)	CV5	YLP	Carmen	RKHS	GWAS	43	0.59313	0.675546	0.360994	0.0624556	0.04806
seed(2023)	CV1	YLP	Motilonia	BRR	GWAS	43	0.780619	0.789241	0.785652	0.0100146	0.0106822
seed(2023)	CV2	YLP	Motilonia	BRR	GWAS	43	0.762264	0.788898	0.776616	0.0110468	0.0115797
seed(2023)	CV3	YLP	Motilonia	BRR	GWAS	43	0.770423	0.795234	0.782708	0.0103055	0.00677233
seed(2023)	CV4	YLP	Motilonia	BRR	GWAS	43	0.775721	0.769152	0.789635	0.0103179	0.00959128
seed(2023)	CV5	YLP	Motilonia	BRR	GWAS	43	0.76026	0.792755	0.780317	0.0110618	0.0150908
seed(1234)	CV1	YLP	Motilonia	BRR	GWAS	43	0.765618	0.391419	0.781557	0.0104562	0.0110987
seed(1234)	CV2	YLP	Motilonia	BRR	GWAS	43	0.777389	0.599531	0.786352	0.0101758	0.00918618
seed(1234)	CV3	YLP	Motilonia	BRR	GWAS	43	0.772113	0.917265	0.790336	0.010213	0.0068831
seed(1234)	CV4	YLP	Motilonia	BRR	GWAS	43	0.78472	0.818878	0.785682	0.00975733	0.0106592
seed(1234)	CV5	YLP	Motilonia	BRR	GWAS	43	0.775226	0.839035	0.783601	0.0100898	0.0151458
seed(0000)	CV1	YLP	Motilonia	BRR	GWAS	43	0.767244	0.526276	0.788799	0.0105708	0.0159556
seed(0000)	CV2	YLP	Motilonia	BRR	GWAS	43	0.77704	0.805647	0.785779	0.0101294	0.00819976
seed(0000)	CV3	YLP	Motilonia	BRR	GWAS	43	0.779385	0.818343	0.783093	0.00982113	0.013288
seed(0000)	CV4	YLP	Motilonia	BRR	GWAS	43	0.76728	0.767257	0.786274	0.0102758	0.00919141
seed(0000)	CV5	YLP	Motilonia	BRR	GWAS	43	0.772427	0.926392	0.786798	0.0100085	0.00619158
seed(2023)	CV1	YLP	Turipana	BRR	GWAS	43	0.524331	0.529777	0.240535	0.180513	0.194383
seed(2023)	CV2	YLP	Turipana	BRR	GWAS	43	0.517467	0.542917	0.233751	0.180767	0.156354
seed(2023)	CV3	YLP	Turipana	BRR	GWAS	43	0.500433	0.570364	0.232859	0.180783	0.232989
seed(2023)	CV4	YLP	Turipana	BRR	GWAS	43	0.503582	0.21552	0.237815	0.182667	0.15442
seed(2023)	CV5	YLP	Turipana	BRR	GWAS	43	0.513637	0.695118	0.233026	0.177003	0.161278
seed(1234)	CV1	YLP	Turipana	BRR	GWAS	43	0.524381	0.379402	0.234004	0.179865	0.209418
seed(1234)	CV2	YLP	Turipana	BRR	GWAS	43	0.534943	0.672442	0.235711	0.177254	0.218617
seed(1234)	CV3	YLP	Turipana	BRR	GWAS	43	0.539121	0.447053	0.240864	0.178601	0.228957
seed(1234)	CV4	YLP	Turipana	BRR	GWAS	43	0.513943	0.674593	0.241848	0.180517	0.122826
seed(1234)	CV5	YLP	Turipana	BRR	GWAS	43	0.505517	0.303053	0.234666	0.176307	0.132476
seed(0000)	CV1	YLP	Turipana	BRR	GWAS	43	0.539859	0.850396	0.242199	0.174126	0.170046
seed(0000)	CV2	YLP	Turipana	BRR	GWAS	43	0.500281	0.267633	0.233775	0.182832	0.138818
seed(0000)	CV3	YLP	Turipana	BRR	GWAS	43	0.509909	0.412375	0.237161	0.179259	0.279445
seed(0000)	CV4	YLP	Turipana	BRR	GWAS	43	0.486713	0.0126878	0.237502	0.180316	0.179711
seed(0000)	CV5	YLP	Turipana	BRR	GWAS	43	0.516864	0.799251	0.238407	0.178003	0.140541
seed(2023)	CV1	YLP	Carmen	BRR	GWAS	43	0.629548	0.723259	0.470044	0.0567261	0.0405623
seed(2023)	CV2	YLP	Carmen	BRR	GWAS	43	0.660179	0.421695	0.471468	0.0533689	0.0668763
seed(2023)	CV3	YLP	Carmen	BRR	GWAS	43	0.631218	0.777516	0.462988	0.0571527	0.105322
seed(2023)	CV4	YLP	Carmen	BRR	GWAS	43	0.644896	0.795648	0.467364	0.0546453	0.041202
seed(2023)	CV5	YLP	Carmen	BRR	GWAS	43	0.631211	0.496188	0.461085	0.0565443	0.0501908
seed(1234)	CV1	YLP	Carmen	BRR	GWAS	43	0.640152	0.751244	0.466388	0.0559112	0.0566432
seed(1234)	CV2	YLP	Carmen	BRR	GWAS	43	0.629544	0.790246	0.459241	0.0560907	0.0541853
seed(1234)	CV3	YLP	Carmen	BRR	GWAS	43	0.624059	0.453118	0.467019	0.0560708	0.0478829
seed(1234)	CV4	YLP	Carmen	BRR	GWAS	43	0.644464	0.626471	0.459416	0.0551649	0.0438096
seed(1234)	CV5	YLP	Carmen	BRR	GWAS	43	0.653786	0.64279	0.469424	0.0539668	0.0758286
seed(0000)	CV1	YLP	Carmen	BRR	GWAS	43	0.640353	0.895942	0.461802	0.0559233	0.0633254
seed(0000)	CV2	YLP	Carmen	BRR	GWAS	43	0.654903	0.219307	0.462034	0.0533032	0.0688415
seed(0000)	CV3	YLP	Carmen	BRR	GWAS	43	0.642357	0.66384	0.469018	0.0556716	0.0573875
seed(0000)	CV4	YLP	Carmen	BRR	GWAS	43	0.64681	0.655517	0.468936	0.0545383	0.0402738
seed(0000)	CV5	YLP	Carmen	BRR	GWAS	43	0.653891	0.729576	0.464915	0.0540819	0.042005
seed(2023)	CV1	YLP	Motilonia	BL	GWAS	43	0.75318	0.760623	0.695865	0.0115258	0.0123917
seed(2023)	CV2	YLP	Motilonia	BL	GWAS	43	0.704038	0.686166	0.677537	0.0138893	0.0158092
seed(2023)	CV3	YLP	Motilonia	BL	GWAS	43	0.710343	0.787764	0.689133	0.0131562	0.00663926
seed(2023)	CV4	YLP	Motilonia	BL	GWAS	43	0.764992	0.779819	0.699953	0.0108766	0.00962011
seed(2023)	CV5	YLP	Motilonia	BL	GWAS	43	0.76033	0.818692	0.703058	0.0106034	0.0142603
seed(1234)	CV1	YLP	Motilonia	BL	GWAS	43	0.763319	0.470375	0.71028	0.0107779	0.0100161
seed(1234)	CV2	YLP	Motilonia	BL	GWAS	43	0.738487	0.557737	0.696535	0.011919	0.00971112
seed(1234)	CV3	YLP	Motilonia	BL	GWAS	43	0.754427	0.923564	0.70299	0.0112568	0.0080918
seed(1234)	CV4	YLP	Motilonia	BL	GWAS	43	0.725075	0.715243	0.69417	0.0133353	0.0157885
seed(1234)	CV5	YLP	Motilonia	BL	GWAS	43	0.777796	0.812385	0.698897	0.0100271	0.0157221
seed(0000)	CV1	YLP	Motilonia	BL	GWAS	43	0.766112	0.521526	0.698203	0.0106066	0.0164659
seed(0000)	CV2	YLP	Motilonia	BL	GWAS	43	0.701893	0.797277	0.68916	0.0135231	0.0106207
seed(0000)	CV3	YLP	Motilonia	BL	GWAS	43	0.771245	0.750882	0.707201	0.0107451	0.0161342
seed(0000)	CV4	YLP	Motilonia	BL	GWAS	43	0.728226	0.811775	0.680076	0.0126422	0.0116955
seed(0000)	CV5	YLP	Motilonia	BL	GWAS	43	0.772259	0.8996	0.702564	0.0104556	0.00728661
seed(2023)	CV1	YLP	Turipana	BL	GWAS	43	0.389278	0.281457	0.173434	0.204026	0.232475
seed(2023)	CV2	YLP	Turipana	BL	GWAS	43	0.390404	0.413499	0.172109	0.200543	0.172176
seed(2023)	CV3	YLP	Turipana	BL	GWAS	43	0.465711	0.52162	0.165109	0.19621	0.256004
seed(2023)	CV4	YLP	Turipana	BL	GWAS	43	0.340388	0.178316	0.164576	0.208475	0.15883
seed(2023)	CV5	YLP	Turipana	BL	GWAS	43	0.389185	0.65456	0.16776	0.203922	0.199488
seed(1234)	CV1	YLP	Turipana	BL	GWAS	43	0.387234	0.228164	0.168286	0.204385	0.227671
seed(1234)	CV2	YLP	Turipana	BL	GWAS	43	0.406028	0.603229	0.16856	0.202376	0.259027
seed(1234)	CV3	YLP	Turipana	BL	GWAS	43	0.402716	0.281121	0.16667	0.20017	0.251185
seed(1234)	CV4	YLP	Turipana	BL	GWAS	43	0.37359	0.456355	0.170094	0.204697	0.158983
seed(1234)	CV5	YLP	Turipana	BL	GWAS	43	0.340011	0.2785	0.165228	0.205784	0.135982
seed(0000)	CV1	YLP	Turipana	BL	GWAS	43	0.420596	0.733458	0.164726	0.199157	0.221601
seed(0000)	CV2	YLP	Turipana	BL	GWAS	43	0.384482	0.224891	0.166244	0.205629	0.142434
seed(0000)	CV3	YLP	Turipana	BL	GWAS	43	0.415996	0.337964	0.169639	0.202056	0.299028
seed(0000)	CV4	YLP	Turipana	BL	GWAS	43	0.39446	-0.191606	0.170266	0.209467	0.169399
seed(0000)	CV5	YLP	Turipana	BL	GWAS	43	0.368927	0.588516	0.168905	0.20709	0.189727
seed(2023)	CV1	YLP	Carmen	BL	GWAS	43	0.62928	0.872997	0.369343	0.0586984	0.073125
seed(2023)	CV2	YLP	Carmen	BL	GWAS	43	0.568693	0.152364	0.352232	0.0659477	0.068147
seed(2023)	CV3	YLP	Carmen	BL	GWAS	43	0.589341	0.681065	0.343734	0.0643166	0.062478
seed(2023)	CV4	YLP	Carmen	BL	GWAS	43	0.541043	0.587822	0.347676	0.0690884	0.0501185
seed(2023)	CV5	YLP	Carmen	BL	GWAS	43	0.609753	0.693303	0.365779	0.0609788	0.0469554
seed(1234)	CV1	YLP	Carmen	BL	GWAS	43	0.581205	0.698695	0.358283	0.064178	0.0664497
seed(1234)	CV2	YLP	Carmen	BL	GWAS	43	0.604715	0.743057	0.353249	0.0604989	0.0630008
seed(1234)	CV3	YLP	Carmen	BL	GWAS	43	0.612764	0.398342	0.35857	0.0598435	0.0499872
seed(1234)	CV4	YLP	Carmen	BL	GWAS	43	0.581409	0.58971	0.350589	0.0638324	0.0515431
seed(1234)	CV5	YLP	Carmen	BL	GWAS	43	0.578156	0.579452	0.355881	0.0631052	0.0861693
seed(0000)	CV1	YLP	Carmen	BL	GWAS	43	0.62928	0.872997	0.369343	0.0586984	0.073125
seed(0000)	CV2	YLP	Carmen	BL	GWAS	43	0.568693	0.152364	0.352232	0.0659477	0.068147
seed(0000)	CV3	YLP	Carmen	BL	GWAS	43	0.589341	0.681065	0.343734	0.0643166	0.062478
seed(0000)	CV4	YLP	Carmen	BL	GWAS	43	0.541043	0.587822	0.347676	0.0690884	0.0501185
seed(0000)	CV5	YLP	Carmen	BL	GWAS	43	0.609753	0.693303	0.365779	0.0609788	0.0469554
seed(2023)	CV1	YLP	Motilonia	BayesA	GWAS	43	0.798141	0.796055	0.726876	0.00902512	0.0098865
seed(2023)	CV2	YLP	Motilonia	BayesA	GWAS	43	0.800961	0.818421	0.727055	0.00893476	0.00913929
seed(2023)	CV3	YLP	Motilonia	BayesA	GWAS	43	0.789399	0.827251	0.720672	0.00959902	0.00597655
seed(2023)	CV4	YLP	Motilonia	BayesA	GWAS	43	0.780553	0.769235	0.714635	0.00964509	0.00914155
seed(2023)	CV5	YLP	Motilonia	BayesA	GWAS	43	0.786125	0.871803	0.721141	0.00968532	0.0121999
seed(1234)	CV1	YLP	Motilonia	BayesA	GWAS	43	0.774857	0.435302	0.721251	0.0102022	0.0101447
seed(1234)	CV2	YLP	Motilonia	BayesA	GWAS	43	0.776108	0.588635	0.715713	0.0100532	0.0092175
seed(1234)	CV3	YLP	Motilonia	BayesA	GWAS	43	0.790435	0.939005	0.726185	0.00916989	0.00547349
seed(1234)	CV4	YLP	Motilonia	BayesA	GWAS	43	0.771005	0.791206	0.722464	0.0100162	0.0115231
seed(1234)	CV5	YLP	Motilonia	BayesA	GWAS	43	0.782486	0.82264	0.717147	0.0097119	0.014904
seed(0000)	CV1	YLP	Motilonia	BayesA	GWAS	43	0.785614	0.5475	0.729004	0.00956383	0.0154585
seed(0000)	CV2	YLP	Motilonia	BayesA	GWAS	43	0.790726	0.819863	0.730349	0.00960534	0.00748704
seed(0000)	CV3	YLP	Motilonia	BayesA	GWAS	43	0.79243	0.829315	0.720102	0.00920091	0.0124045
seed(0000)	CV4	YLP	Motilonia	BayesA	GWAS	43	0.790742	0.808715	0.720759	0.00928866	0.00765266
seed(0000)	CV5	YLP	Motilonia	BayesA	GWAS	43	0.78669	0.914599	0.721941	0.00951894	0.00605892
seed(2023)	CV1	YLP	Turipana	BayesA	GWAS	43	0.798141	0.796055	0.726876	0.00902512	0.0098865
seed(2023)	CV2	YLP	Turipana	BayesA	GWAS	43	0.800961	0.818421	0.727055	0.00893476	0.00913929
seed(2023)	CV3	YLP	Turipana	BayesA	GWAS	43	0.789399	0.827251	0.720672	0.00959902	0.00597655
seed(2023)	CV4	YLP	Turipana	BayesA	GWAS	43	0.780553	0.769235	0.714635	0.00964509	0.00914155
seed(2023)	CV5	YLP	Turipana	BayesA	GWAS	43	0.786125	0.871803	0.721141	0.00968532	0.0121999
seed(1234)	CV1	YLP	Turipana	BayesA	GWAS	43	0.457267	0.347595	0.174571	0.192187	0.215165
seed(1234)	CV2	YLP	Turipana	BayesA	GWAS	43	0.434863	0.601681	0.174303	0.200036	0.252876
seed(1234)	CV3	YLP	Turipana	BayesA	GWAS	43	0.361953	0.188179	0.168128	0.208592	0.256813
seed(1234)	CV4	YLP	Turipana	BayesA	GWAS	43	0.49524	0.735401	0.172304	0.183838	0.120577
seed(1234)	CV5	YLP	Turipana	BayesA	GWAS	43	0.541478	0.29177	0.17759	0.178828	0.133445
seed(0000)	CV1	YLP	Turipana	BayesA	GWAS	43	0.579954	0.840502	0.183849	0.164716	0.156472
seed(0000)	CV2	YLP	Turipana	BayesA	GWAS	43	0.476398	0.250716	0.177108	0.191524	0.140988
seed(0000)	CV3	YLP	Turipana	BayesA	GWAS	43	0.4643	0.476507	0.169954	0.187941	0.271408
seed(0000)	CV4	YLP	Turipana	BayesA	GWAS	43	0.539401	0.200192	0.175697	0.172922	0.170619
seed(0000)	CV5	YLP	Turipana	BayesA	GWAS	43	0.461506	0.708718	0.172074	0.191683	0.16352
seed(2023)	CV1	YLP	Carmen	BayesA	GWAS	43	0.668196	0.71851	0.390306	0.0508143	0.0369557
seed(2023)	CV2	YLP	Carmen	BayesA	GWAS	43	0.665386	0.463641	0.386319	0.0521459	0.0644513
seed(2023)	CV3	YLP	Carmen	BayesA	GWAS	43	0.653193	0.804361	0.377245	0.0557105	0.101219
seed(2023)	CV4	YLP	Carmen	BayesA	GWAS	43	0.666834	0.801238	0.380525	0.0511391	0.036597
seed(2023)	CV5	YLP	Carmen	BayesA	GWAS	43	0.650777	0.594551	0.383962	0.0536123	0.0456075
seed(1234)	CV1	YLP	Carmen	BayesA	GWAS	43	0.618811	0.70409	0.374183	0.059156	0.061968
seed(1234)	CV2	YLP	Carmen	BayesA	GWAS	43	0.62712	0.75005	0.375534	0.0579721	0.0613593
seed(1234)	CV3	YLP	Carmen	BayesA	GWAS	43	0.648716	0.462776	0.377632	0.0540102	0.0469101
seed(1234)	CV4	YLP	Carmen	BayesA	GWAS	43	0.659872	0.655779	0.382947	0.0540908	0.042266
seed(1234)	CV5	YLP	Carmen	BayesA	GWAS	43	0.663001	0.679516	0.381273	0.051614	0.0713447
seed(0000)	CV1	YLP	Carmen	BayesA	GWAS	43	0.668768	0.88759	0.392389	0.0506229	0.0548285
seed(0000)	CV2	YLP	Carmen	BayesA	GWAS	43	0.684191	0.27156	0.393391	0.0485349	0.0680948
seed(0000)	CV3	YLP	Carmen	BayesA	GWAS	43	0.657686	0.705904	0.3749	0.0527565	0.0514713
seed(0000)	CV4	YLP	Carmen	BayesA	GWAS	43	0.613338	0.626255	0.37375	0.0596762	0.0437915
seed(0000)	CV5	YLP	Carmen	BayesA	GWAS	43	0.646463	0.739809	0.371705	0.0549776	0.0421546
seed(2023)	CV1	YLP	Motilonia	BayesB	GWAS	43	0.743144	0.799725	0.72454	0.0106581	0.00930293
seed(2023)	CV2	YLP	Motilonia	BayesB	GWAS	43	0.765577	0.781419	0.718907	0.0106107	0.011544
seed(2023)	CV3	YLP	Motilonia	BayesB	GWAS	43	0.77448	0.796234	0.726666	0.00986379	0.00802675
seed(2023)	CV4	YLP	Motilonia	BayesB	GWAS	43	0.771908	0.760458	0.716526	0.00983926	0.00965334
seed(2023)	CV5	YLP	Motilonia	BayesB	GWAS	43	0.775323	0.834263	0.722095	0.0100319	0.0130956
seed(1234)	CV1	YLP	Motilonia	BayesB	GWAS	43	0.776024	0.579487	0.723595	0.0098458	0.00874069
seed(1234)	CV2	YLP	Motilonia	BayesB	GWAS	43	0.761516	0.531712	0.719111	0.0102932	0.0109442
seed(1234)	CV3	YLP	Motilonia	BayesB	GWAS	43	0.758931	0.910635	0.721507	0.0104766	0.00778275
seed(1234)	CV4	YLP	Motilonia	BayesB	GWAS	43	0.756123	0.772917	0.716812	0.0109544	0.0128398
seed(1234)	CV5	YLP	Motilonia	BayesB	GWAS	43	0.765309	0.817793	0.719863	0.0100734	0.0142472
seed(0000)	CV1	YLP	Motilonia	BayesB	GWAS	43	0.769016	0.575978	0.724552	0.0101043	0.0147986
seed(0000)	CV2	YLP	Motilonia	BayesB	GWAS	43	0.766831	0.833608	0.721555	0.0100906	0.00672487
seed(0000)	CV3	YLP	Motilonia	BayesB	GWAS	43	0.77673	0.777106	0.722745	0.00993763	0.0151132
seed(0000)	CV4	YLP	Motilonia	BayesB	GWAS	43	0.771922	0.785372	0.712691	0.0100343	0.00878391
seed(0000)	CV5	YLP	Motilonia	BayesB	GWAS	43	0.739293	0.880731	0.715269	0.0109626	0.00858208
seed(2023)	CV1	YLP	Turipana	BayesB	GWAS	43	0.395876	0.342413	0.165241	0.203809	0.228083
seed(2023)	CV2	YLP	Turipana	BayesB	GWAS	43	0.524946	0.526348	0.174386	0.180444	0.156411
seed(2023)	CV3	YLP	Turipana	BayesB	GWAS	43	0.557169	0.661909	0.178271	0.175401	0.227837
seed(2023)	CV4	YLP	Turipana	BayesB	GWAS	43	0.545056	0.329083	0.179209	0.171974	0.150681
seed(2023)	CV5	YLP	Turipana	BayesB	GWAS	43	0.558062	0.729407	0.173122	0.17641	0.162412
seed(1234)	CV1	YLP	Turipana	BayesB	GWAS	43	0.559656	0.440467	0.177767	0.170672	0.197882
seed(1234)	CV2	YLP	Turipana	BayesB	GWAS	43	0.391529	0.549446	0.173955	0.203119	0.258741
seed(1234)	CV3	YLP	Turipana	BayesB	GWAS	43	0.520379	0.312498	0.178187	0.181158	0.242091
seed(1234)	CV4	YLP	Turipana	BayesB	GWAS	43	0.172618	0.165625	0.165225	0.222158	0.183318
seed(1234)	CV5	YLP	Turipana	BayesB	GWAS	43	0.462555	0.318728	0.175657	0.194598	0.132891
seed(0000)	CV1	YLP	Turipana	BayesB	GWAS	43	0.509945	0.780076	0.172644	0.184018	0.19731
seed(0000)	CV2	YLP	Turipana	BayesB	GWAS	43	0.62163	0.30904	0.185993	0.155536	0.133838
seed(0000)	CV3	YLP	Turipana	BayesB	GWAS	43	0.575698	0.606438	0.179893	0.178837	0.25803
seed(0000)	CV4	YLP	Turipana	BayesB	GWAS	43	0.495825	0.0304271	0.178645	0.200597	0.161796
seed(0000)	CV5	YLP	Turipana	BayesB	GWAS	43	0.542597	0.712447	0.172242	0.178466	0.156704
seed(2023)	CV1	YLP	Carmen	BayesB	GWAS	43	0.658731	0.732439	0.386004	0.0519465	0.0373328
seed(2023)	CV2	YLP	Carmen	BayesB	GWAS	43	0.638732	0.45926	0.381085	0.0533712	0.0667414
seed(2023)	CV3	YLP	Carmen	BayesB	GWAS	43	0.652578	0.828822	0.382644	0.0528889	0.0885642
seed(2023)	CV4	YLP	Carmen	BayesB	GWAS	43	0.647352	0.838198	0.381838	0.0534306	0.0362594
seed(2023)	CV5	YLP	Carmen	BayesB	GWAS	43	0.630561	0.524662	0.367066	0.0580291	0.050888
seed(1234)	CV1	YLP	Carmen	BayesB	GWAS	43	0.637908	0.715834	0.383235	0.0543925	0.053306
seed(1234)	CV2	YLP	Carmen	BayesB	GWAS	43	0.63376	0.74681	0.369515	0.0575424	0.0600918
seed(1234)	CV3	YLP	Carmen	BayesB	GWAS	43	0.641403	0.416967	0.376542	0.0535311	0.0483567
seed(1234)	CV4	YLP	Carmen	BayesB	GWAS	43	0.618137	0.61866	0.373084	0.0591823	0.0473307
seed(1234)	CV5	YLP	Carmen	BayesB	GWAS	43	0.623418	0.633386	0.370368	0.0589432	0.0835425
seed(0000)	CV1	YLP	Carmen	BayesB	GWAS	43	0.666022	0.887565	0.384204	0.0506902	0.0561931
seed(0000)	CV2	YLP	Carmen	BayesB	GWAS	43	0.641996	0.18349	0.379344	0.0533597	0.0722382
seed(0000)	CV3	YLP	Carmen	BayesB	GWAS	43	0.646468	0.71057	0.37717	0.0537607	0.0504447
seed(0000)	CV4	YLP	Carmen	BayesB	GWAS	43	0.649163	0.661177	0.380309	0.0528	0.0389692
seed(0000)	CV5	YLP	Carmen	BayesB	GWAS	43	0.645827	0.744019	0.376967	0.0531067	0.0406125
seed(2023)	CV1	YLP	Motilonia	BayesC	GWAS	43	0.775063	0.816024	0.725186	0.00994747	0.00939244
seed(2023)	CV2	YLP	Motilonia	BayesC	GWAS	43	0.76862	0.758151	0.720553	0.0103431	0.0114858
seed(2023)	CV3	YLP	Motilonia	BayesC	GWAS	43	0.765383	0.812429	0.719281	0.0107589	0.00623533
seed(2023)	CV4	YLP	Motilonia	BayesC	GWAS	43	0.773618	0.741452	0.721564	0.0102801	0.0103651
seed(2023)	CV5	YLP	Motilonia	BayesC	GWAS	43	0.77987	0.849884	0.721233	0.00996948	0.0127418
seed(1234)	CV1	YLP	Motilonia	BayesC	GWAS	43	0.762383	0.552857	0.720077	0.0106649	0.00888512
seed(1234)	CV2	YLP	Motilonia	BayesC	GWAS	43	0.76157	0.559804	0.713605	0.010412	0.00997176
seed(1234)	CV3	YLP	Motilonia	BayesC	GWAS	43	0.766457	0.937876	0.718434	0.0101926	0.00644305
seed(1234)	CV4	YLP	Motilonia	BayesC	GWAS	43	0.759399	0.783369	0.717938	0.010441	0.0122971
seed(1234)	CV5	YLP	Motilonia	BayesC	GWAS	43	0.761022	0.824993	0.715175	0.0105834	0.0157758
seed(0000)	CV1	YLP	Motilonia	BayesC	GWAS	43	0.753414	0.55322	0.71481	0.0106952	0.015369
seed(0000)	CV2	YLP	Motilonia	BayesC	GWAS	43	0.772559	0.79678	0.723805	0.0100489	0.0080615
seed(0000)	CV3	YLP	Motilonia	BayesC	GWAS	43	0.766275	0.738838	0.717631	0.0101209	0.0158031
seed(0000)	CV4	YLP	Motilonia	BayesC	GWAS	43	0.75634	0.826664	0.721875	0.0106561	0.00867154
seed(0000)	CV5	YLP	Motilonia	BayesC	GWAS	43	0.772233	0.914076	0.716809	0.0101337	0.0071583
seed(2023)	CV1	YLP	Turipana	BayesC	GWAS	43	0.56811	0.610309	0.175112	0.172155	0.181991
seed(2023)	CV2	YLP	Turipana	BayesC	GWAS	43	0.519996	0.450425	0.174613	0.181	0.162949
seed(2023)	CV3	YLP	Turipana	BayesC	GWAS	43	0.479785	0.530887	0.174768	0.186354	0.249401
seed(2023)	CV4	YLP	Turipana	BayesC	GWAS	43	0.469854	0.287092	0.172055	0.185739	0.160963
seed(2023)	CV5	YLP	Turipana	BayesC	GWAS	43	0.538587	0.702529	0.178641	0.173045	0.159176
seed(1234)	CV1	YLP	Turipana	BayesC	GWAS	43	0.506812	0.411017	0.172586	0.182368	0.205358
seed(1234)	CV2	YLP	Turipana	BayesC	GWAS	43	0.494363	0.6579	0.172836	0.18416	0.224793
seed(1234)	CV3	YLP	Turipana	BayesC	GWAS	43	0.490222	0.359063	0.17443	0.183549	0.239344
seed(1234)	CV4	YLP	Turipana	BayesC	GWAS	43	0.543031	0.712419	0.177001	0.174177	0.116035
seed(1234)	CV5	YLP	Turipana	BayesC	GWAS	43	0.487166	0.297462	0.179027	0.18385	0.133061
seed(0000)	CV1	YLP	Turipana	BayesC	GWAS	43	0.520255	0.748829	0.181167	0.181342	0.19544
seed(0000)	CV2	YLP	Turipana	BayesC	GWAS	43	0.469704	0.317382	0.174668	0.186418	0.134643
seed(0000)	CV3	YLP	Turipana	BayesC	GWAS	43	0.553563	0.528543	0.180303	0.171481	0.262177
seed(0000)	CV4	YLP	Turipana	BayesC	GWAS	43	0.498139	0.0793567	0.174377	0.185658	0.169065
seed(0000)	CV5	YLP	Turipana	BayesC	GWAS	43	0.503519	0.760714	0.174579	0.186515	0.156691
seed(2023)	CV1	YLP	Carmen	BayesC	GWAS	43	0.640153	0.7118	0.373691	0.0559642	0.0419718
seed(2023)	CV2	YLP	Carmen	BayesC	GWAS	43	0.638811	0.407975	0.376921	0.0545968	0.0698176
seed(2023)	CV3	YLP	Carmen	BayesC	GWAS	43	0.634589	0.783645	0.375413	0.0558035	0.101373
seed(2023)	CV4	YLP	Carmen	BayesC	GWAS	43	0.638834	0.810123	0.381265	0.0559677	0.0430408
seed(2023)	CV5	YLP	Carmen	BayesC	GWAS	43	0.631557	0.542515	0.375932	0.0551453	0.0484896
seed(1234)	CV1	YLP	Carmen	BayesC	GWAS	43	0.634315	0.710865	0.381057	0.0551503	0.0552512
seed(1234)	CV2	YLP	Carmen	BayesC	GWAS	43	0.644052	0.776469	0.381766	0.0561904	0.0586179
seed(1234)	CV3	YLP	Carmen	BayesC	GWAS	43	0.656446	0.442054	0.382301	0.0530025	0.0468442
seed(1234)	CV4	YLP	Carmen	BayesC	GWAS	43	0.637945	0.60754	0.377731	0.0545204	0.0449815
seed(1234)	CV5	YLP	Carmen	BayesC	GWAS	43	0.639829	0.638537	0.375088	0.0549764	0.0773399
seed(0000)	CV1	YLP	Carmen	BayesC	GWAS	43	0.625684	0.84744	0.381682	0.0557785	0.0673614
seed(0000)	CV2	YLP	Carmen	BayesC	GWAS	43	0.654572	0.196492	0.381267	0.0541714	0.0697492
seed(0000)	CV3	YLP	Carmen	BayesC	GWAS	43	0.617807	0.663176	0.368406	0.0588101	0.0582927
seed(0000)	CV4	YLP	Carmen	BayesC	GWAS	43	0.644218	0.66889	0.378012	0.0554572	0.0402405
seed(0000)	CV5	YLP	Carmen	BayesC	GWAS	43	0.640024	0.730427	0.38364	0.0550287	0.0417685
seed(2023)	CV1	NS	Motilonia	RKHS	Complete	15645	0.711255	0.71009	0.557597	0.0138044	0.0145042
seed(2023)	CV2	NS	Motilonia	RKHS	Complete	15645	0.724114	0.555499	0.553219	0.0137626	0.017214
seed(2023)	CV3	NS	Motilonia	RKHS	Complete	15645	0.706803	0.903091	0.569409	0.014205	0.00565533
seed(2023)	CV4	NS	Motilonia	RKHS	Complete	15645	0.697757	0.688389	0.541403	0.0151105	0.014799
seed(2023)	CV5	NS	Motilonia	RKHS	Complete	15645	0.696603	0.617882	0.507824	0.0144723	0.0198371
seed(1234)	CV1	NS	Motilonia	RKHS	Complete	15645	0.696699	0.530117	0.539819	0.0140201	0.0095544
seed(1234)	CV2	NS	Motilonia	RKHS	Complete	15645	0.67745	0.617889	0.503532	0.0153571	0.0107005
seed(1234)	CV3	NS	Motilonia	RKHS	Complete	15645	0.73659	0.893119	0.561687	0.0141816	0.0138232
seed(1234)	CV4	NS	Motilonia	RKHS	Complete	15645	0.680243	0.640525	0.544925	0.0141628	0.0174149
seed(1234)	CV5	NS	Motilonia	RKHS	Complete	15645	0.713299	0.803091	0.565896	0.014293	0.0226996
seed(0000)	CV1	NS	Motilonia	RKHS	Complete	15645	0.69292	0.517933	0.570337	0.0148259	0.017302
seed(0000)	CV2	NS	Motilonia	RKHS	Complete	15645	0.710201	0.794907	0.56094	0.014293	0.0109518
seed(0000)	CV3	NS	Motilonia	RKHS	Complete	15645	0.708956	0.530688	0.529763	0.0148771	0.0225369
seed(0000)	CV4	NS	Motilonia	RKHS	Complete	15645	0.69924	0.71032	0.55683	0.0151503	0.015388
seed(0000)	CV5	NS	Motilonia	RKHS	Complete	15645	0.70239	0.86611	0.556827	0.0148705	0.0124004
seed(2023)	CV1	NS	Turipana	RKHS	Complete	15645	0.62872	0.588272	0.413899	0.175829	0.19522
seed(2023)	CV2	NS	Turipana	RKHS	Complete	15645	0.627734	0.697573	0.462862	0.172144	0.147226
seed(2023)	CV3	NS	Turipana	RKHS	Complete	15645	0.557456	0.53535	0.394458	0.183689	0.258228
seed(2023)	CV4	NS	Turipana	RKHS	Complete	15645	0.576536	0.445757	0.426629	0.180083	0.140923
seed(2023)	CV5	NS	Turipana	RKHS	Complete	15645	0.652062	0.843964	0.428835	0.173629	0.156909
seed(1234)	CV1	NS	Turipana	RKHS	Complete	15645	0.630883	0.608391	0.424625	0.174434	0.185211
seed(1234)	CV2	NS	Turipana	RKHS	Complete	15645	0.637657	0.800293	0.474224	0.169123	0.202795
seed(1234)	CV3	NS	Turipana	RKHS	Complete	15645	0.625999	0.593937	0.451325	0.166913	0.23398
seed(1234)	CV4	NS	Turipana	RKHS	Complete	15645	0.591712	0.703695	0.413916	0.17496	0.131315
seed(1234)	CV5	NS	Turipana	RKHS	Complete	15645	0.595767	0.504185	0.437536	0.177193	0.114392
seed(0000)	CV1	NS	Turipana	RKHS	Complete	15645	0.584323	0.64315	0.443278	0.175667	0.203165
seed(0000)	CV2	NS	Turipana	RKHS	Complete	15645	0.61931	0.514449	0.439294	0.17223	0.115791
seed(0000)	CV3	NS	Turipana	RKHS	Complete	15645	0.607546	0.759675	0.442244	0.175926	0.255902
seed(0000)	CV4	NS	Turipana	RKHS	Complete	15645	0.609065	0.37664	0.431891	0.175519	0.159063
seed(0000)	CV5	NS	Turipana	RKHS	Complete	15645	0.614698	0.677667	0.414477	0.17791	0.166533
seed(2023)	CV1	NS	Carmen	RKHS	Complete	15645	0.527041	0.664727	0.430398	0.067628	0.0503746
seed(2023)	CV2	NS	Carmen	RKHS	Complete	15645	0.582048	0.559616	0.463042	0.0637584	0.0618542
seed(2023)	CV3	NS	Carmen	RKHS	Complete	15645	0.58995	0.711035	0.42057	0.0649368	0.123612
seed(2023)	CV4	NS	Carmen	RKHS	Complete	15645	0.626426	0.596181	0.450182	0.0625081	0.0576532
seed(2023)	CV5	NS	Carmen	RKHS	Complete	15645	0.549853	0.389398	0.398954	0.0664639	0.0561018
seed(1234)	CV1	NS	Carmen	RKHS	Complete	15645	0.629891	0.666568	0.431935	0.0634455	0.0689247
seed(1234)	CV2	NS	Carmen	RKHS	Complete	15645	0.596657	0.768253	0.475378	0.0637916	0.0681629
seed(1234)	CV3	NS	Carmen	RKHS	Complete	15645	0.56214	0.425289	0.422252	0.0677626	0.0515383
seed(1234)	CV4	NS	Carmen	RKHS	Complete	15645	0.504884	0.489818	0.420184	0.0694906	0.0576746
seed(1234)	CV5	NS	Carmen	RKHS	Complete	15645	0.593431	0.70385	0.446209	0.0654059	0.0857695
seed(0000)	CV1	NS	Carmen	RKHS	Complete	15645	0.591172	0.779366	0.446215	0.064855	0.0889228
seed(0000)	CV2	NS	Carmen	RKHS	Complete	15645	0.617129	0.219752	0.48355	0.0635987	0.0657955
seed(0000)	CV3	NS	Carmen	RKHS	Complete	15645	0.547655	0.71421	0.43323	0.0666802	0.0642826
seed(0000)	CV4	NS	Carmen	RKHS	Complete	15645	0.580596	0.606632	0.420696	0.0663664	0.0495398
seed(0000)	CV5	NS	Carmen	RKHS	Complete	15645	0.526841	0.476345	0.424567	0.0694985	0.0583046
seed(2023)	CV1	NS	Motilonia	BRR	Complete	15645	0.675212	0.748857	0.661441	0.0148263	0.0141035
seed(2023)	CV2	NS	Motilonia	BRR	Complete	15645	0.712794	0.534978	0.675199	0.0133306	0.0174864
seed(2023)	CV3	NS	Motilonia	BRR	Complete	15645	0.717519	0.917185	0.668579	0.0136377	0.00521004
seed(2023)	CV4	NS	Motilonia	BRR	Complete	15645	0.667523	0.672769	0.668347	0.0159897	0.0156253
seed(2023)	CV5	NS	Motilonia	BRR	Complete	15645	0.681127	0.632793	0.665592	0.0145952	0.0194519
seed(1234)	CV1	NS	Motilonia	BRR	Complete	15645	0.721621	0.57557	0.677107	0.012941	0.00914481
seed(1234)	CV2	NS	Motilonia	BRR	Complete	15645	0.711976	0.599354	0.665087	0.0134356	0.00941638
seed(1234)	CV3	NS	Motilonia	BRR	Complete	15645	0.696322	0.872726	0.670314	0.0144413	0.0142194
seed(1234)	CV4	NS	Motilonia	BRR	Complete	15645	0.757232	0.739277	0.670746	0.0118515	0.0145868
seed(1234)	CV5	NS	Motilonia	BRR	Complete	15645	0.727412	0.827765	0.669826	0.0127123	0.0195392
seed(0000)	CV1	NS	Motilonia	BRR	Complete	15645	0.731993	0.572938	0.672342	0.012455	0.0159018
seed(0000)	CV2	NS	Motilonia	BRR	Complete	15645	0.731563	0.80569	0.680054	0.0128188	0.00934956
seed(0000)	CV3	NS	Motilonia	BRR	Complete	15645	0.667775	0.493865	0.655223	0.0154224	0.02296
seed(0000)	CV4	NS	Motilonia	BRR	Complete	15645	0.709187	0.699323	0.66862	0.0137712	0.0146448
seed(0000)	CV5	NS	Motilonia	BRR	Complete	15645	0.713099	0.852075	0.667238	0.0131272	0.0109334
seed(2023)	CV1	NS	Turipana	BRR	Complete	15645	0.502552	0.449827	0.177858	0.186733	0.210093
seed(2023)	CV2	NS	Turipana	BRR	Complete	15645	0.621058	0.783638	0.180681	0.170464	0.141454
seed(2023)	CV3	NS	Turipana	BRR	Complete	15645	0.614998	0.495014	0.184232	0.173533	0.254653
seed(2023)	CV4	NS	Turipana	BRR	Complete	15645	0.667408	0.581329	0.180619	0.162953	0.130053
seed(2023)	CV5	NS	Turipana	BRR	Complete	15645	0.651146	0.77386	0.177632	0.163823	0.148165
seed(1234)	CV1	NS	Turipana	BRR	Complete	15645	0.673324	0.646678	0.181511	0.166341	0.172572
seed(1234)	CV2	NS	Turipana	BRR	Complete	15645	0.669709	0.847751	0.179164	0.156974	0.185945
seed(1234)	CV3	NS	Turipana	BRR	Complete	15645	0.701828	0.73368	0.185661	0.160394	0.23298
seed(1234)	CV4	NS	Turipana	BRR	Complete	15645	0.663295	0.760649	0.180717	0.159264	0.117408
seed(1234)	CV5	NS	Turipana	BRR	Complete	15645	0.634068	0.567212	0.184163	0.169036	0.109603
seed(0000)	CV1	NS	Turipana	BRR	Complete	15645	0.628659	0.726856	0.183782	0.168826	0.194142
seed(0000)	CV2	NS	Turipana	BRR	Complete	15645	0.643965	0.500951	0.17857	0.163805	0.111269
seed(0000)	CV3	NS	Turipana	BRR	Complete	15645	0.650184	0.830528	0.183411	0.165266	0.235318
seed(0000)	CV4	NS	Turipana	BRR	Complete	15645	0.809015	0.817822	0.196705	0.116289	0.115147
seed(0000)	CV5	NS	Turipana	BRR	Complete	15645	0.585215	0.656015	0.182513	0.179499	0.16895
seed(2023)	CV1	NS	Carmen	BRR	Complete	15645	0.572233	0.726729	0.352025	0.0662822	0.0483401
seed(2023)	CV2	NS	Carmen	BRR	Complete	15645	0.734746	0.673093	0.370362	0.0516194	0.0508398
seed(2023)	CV3	NS	Carmen	BRR	Complete	15645	0.598994	0.728821	0.359356	0.0619211	0.116106
seed(2023)	CV4	NS	Carmen	BRR	Complete	15645	0.575979	0.643248	0.356095	0.0654804	0.0562262
seed(2023)	CV5	NS	Carmen	BRR	Complete	15645	0.645454	0.491838	0.35921	0.0589452	0.0510514
seed(1234)	CV1	NS	Carmen	BRR	Complete	15645	0.622762	0.666249	0.351843	0.0622106	0.0671098
seed(1234)	CV2	NS	Carmen	BRR	Complete	15645	0.607281	0.744464	0.353313	0.0627659	0.069869
seed(1234)	CV3	NS	Carmen	BRR	Complete	15645	0.732403	0.739243	0.373725	0.0503208	0.0407958
seed(1234)	CV4	NS	Carmen	BRR	Complete	15645	0.699818	0.730664	0.364528	0.0548964	0.0410257
seed(1234)	CV5	NS	Carmen	BRR	Complete	15645	0.63829	0.762301	0.357025	0.0617596	0.0779091
seed(0000)	CV1	NS	Carmen	BRR	Complete	15645	0.600368	0.794754	0.352545	0.062658	0.083551
seed(0000)	CV2	NS	Carmen	BRR	Complete	15645	0.632365	0.249977	0.357715	0.0604637	0.0648501
seed(0000)	CV3	NS	Carmen	BRR	Complete	15645	0.61402	0.792303	0.358934	0.0626406	0.0579846
seed(0000)	CV4	NS	Carmen	BRR	Complete	15645	0.756189	0.728794	0.382725	0.0479357	0.0372329
seed(0000)	CV5	NS	Carmen	BRR	Complete	15645	0.557448	0.562818	0.35536	0.0674462	0.0545981
seed(2023)	CV1	NS	Motilonia	BL	Complete	15645	0.684753	0.710248	0.729217	0.0144071	0.0143083
seed(2023)	CV2	NS	Motilonia	BL	Complete	15645	0.653031	0.457649	0.692534	0.015899	0.018535
seed(2023)	CV3	NS	Motilonia	BL	Complete	15645	0.655931	0.902609	0.685455	0.0150448	0.0063763
seed(2023)	CV4	NS	Motilonia	BL	Complete	15645	0.650774	0.652332	0.707826	0.0155955	0.0150399
seed(2023)	CV5	NS	Motilonia	BL	Complete	15645	0.673986	0.591236	0.719792	0.015107	0.0209653
seed(1234)	CV1	NS	Motilonia	BL	Complete	15645	0.730007	0.617378	0.73983	0.0131324	0.0085258
seed(1234)	CV2	NS	Motilonia	BL	Complete	15645	0.70411	0.62447	0.747835	0.0139779	0.00958836
seed(1234)	CV3	NS	Motilonia	BL	Complete	15645	0.687807	0.850165	0.70032	0.0147281	0.0150225
seed(1234)	CV4	NS	Motilonia	BL	Complete	15645	0.680059	0.637321	0.706223	0.0148719	0.0181127
seed(1234)	CV5	NS	Motilonia	BL	Complete	15645	0.65668	0.747967	0.721942	0.0155073	0.0254343
seed(0000)	CV1	NS	Motilonia	BL	Complete	15645	0.722249	0.595715	0.735089	0.0131765	0.015216
seed(0000)	CV2	NS	Motilonia	BL	Complete	15645	0.680341	0.784299	0.69939	0.0150567	0.0113192
seed(0000)	CV3	NS	Motilonia	BL	Complete	15645	0.663482	0.481428	0.714749	0.0148672	0.0232658
seed(0000)	CV4	NS	Motilonia	BL	Complete	15645	0.692	0.736981	0.728209	0.0137176	0.0132791
seed(0000)	CV5	NS	Motilonia	BL	Complete	15645	0.689235	0.806905	0.713996	0.014388	0.0131488
seed(2023)	CV1	NS	Turipana	BL	Complete	15645	0.700293	0.691141	0.216422	0.153191	0.167838
seed(2023)	CV2	NS	Turipana	BL	Complete	15645	0.704797	0.859258	0.227316	0.150637	0.120591
seed(2023)	CV3	NS	Turipana	BL	Complete	15645	0.765854	0.600447	0.232013	0.132704	0.217479
seed(2023)	CV4	NS	Turipana	BL	Complete	15645	0.726509	0.665476	0.225163	0.145012	0.112067
seed(2023)	CV5	NS	Turipana	BL	Complete	15645	0.692882	0.848529	0.237639	0.15248	0.126324
seed(1234)	CV1	NS	Turipana	BL	Complete	15645	0.678098	0.630719	0.227305	0.155128	0.168632
seed(1234)	CV2	NS	Turipana	BL	Complete	15645	0.664723	0.84047	0.219783	0.162306	0.185326
seed(1234)	CV3	NS	Turipana	BL	Complete	15645	0.660306	0.589041	0.199287	0.158288	0.229137
seed(1234)	CV4	NS	Turipana	BL	Complete	15645	0.687002	0.813153	0.203663	0.154821	0.107262
seed(1234)	CV5	NS	Turipana	BL	Complete	15645	0.681237	0.563542	0.232937	0.15301	0.105127
seed(0000)	CV1	NS	Turipana	BL	Complete	15645	0.688706	0.762825	0.233905	0.15174	0.166178
seed(0000)	CV2	NS	Turipana	BL	Complete	15645	0.706788	0.580958	0.22978	0.14599	0.102944
seed(0000)	CV3	NS	Turipana	BL	Complete	15645	0.680177	0.871334	0.245747	0.158272	0.226565
seed(0000)	CV4	NS	Turipana	BL	Complete	15645	0.648173	0.515829	0.229881	0.160533	0.150714
seed(0000)	CV5	NS	Turipana	BL	Complete	15645	0.648393	0.670995	0.207936	0.161191	0.150339
seed(2023)	CV1	NS	Carmen	BL	Complete	15645	0.603309	0.693813	0.421702	0.0627119	0.0464565
seed(2023)	CV2	NS	Carmen	BL	Complete	15645	0.670919	0.622593	0.421184	0.056533	0.0565904
seed(2023)	CV3	NS	Carmen	BL	Complete	15645	0.712514	0.809751	0.408449	0.0534074	0.102315
seed(2023)	CV4	NS	Carmen	BL	Complete	15645	0.57269	0.538923	0.366101	0.064774	0.061087
seed(2023)	CV5	NS	Carmen	BL	Complete	15645	0.725512	0.545463	0.448311	0.0529587	0.0486939
seed(1234)	CV1	NS	Carmen	BL	Complete	15645	0.683112	0.760103	0.411198	0.0569256	0.0595474
seed(1234)	CV2	NS	Carmen	BL	Complete	15645	0.617258	0.750633	0.406994	0.0617954	0.0692884
seed(1234)	CV3	NS	Carmen	BL	Complete	15645	0.636686	0.592737	0.402468	0.0604407	0.047823
seed(1234)	CV4	NS	Carmen	BL	Complete	15645	0.653822	0.635616	0.38667	0.0601929	0.0494839
seed(1234)	CV5	NS	Carmen	BL	Complete	15645	0.661697	0.719032	0.430532	0.0585238	0.0760396
seed(0000)	CV1	NS	Carmen	BL	Complete	15645	0.636392	0.814968	0.39147	0.0585864	0.0765594
seed(0000)	CV2	NS	Carmen	BL	Complete	15645	0.613678	0.178102	0.386143	0.0615237	0.0681871
seed(0000)	CV3	NS	Carmen	BL	Complete	15645	0.665284	0.863925	0.387557	0.0597871	0.0542907
seed(0000)	CV4	NS	Carmen	BL	Complete	15645	0.705562	0.625708	0.417563	0.0546354	0.0457549
seed(0000)	CV5	NS	Carmen	BL	Complete	15645	0.643467	0.659717	0.429059	0.0596276	0.0484562
seed(2023)	CV1	NS	Motilonia	BayesA	Complete	15645	0.777225	0.799774	0.687788	0.0112826	0.0110496
seed(2023)	CV2	NS	Motilonia	BayesA	Complete	15645	0.773548	0.609409	0.689631	0.0110996	0.0146665
seed(2023)	CV3	NS	Motilonia	BayesA	Complete	15645	0.811597	0.950881	0.68832	0.009833	0.00300579
seed(2023)	CV4	NS	Motilonia	BayesA	Complete	15645	0.763107	0.749042	0.685529	0.0115464	0.0118883
seed(2023)	CV5	NS	Motilonia	BayesA	Complete	15645	0.795275	0.807023	0.688686	0.0106718	0.0129814
seed(1234)	CV1	NS	Motilonia	BayesA	Complete	15645	0.770215	0.549297	0.69256	0.0113742	0.00983571
seed(1234)	CV2	NS	Motilonia	BayesA	Complete	15645	0.788452	0.718389	0.694548	0.0105366	0.00749319
seed(1234)	CV3	NS	Motilonia	BayesA	Complete	15645	0.817365	0.874541	0.698037	0.00996379	0.0106943
seed(1234)	CV4	NS	Motilonia	BayesA	Complete	15645	0.771619	0.783312	0.688216	0.0113439	0.0130183
seed(1234)	CV5	NS	Motilonia	BayesA	Complete	15645	0.788694	0.875965	0.690461	0.0108438	0.0158903
seed(0000)	CV1	NS	Motilonia	BayesA	Complete	15645	0.781252	0.673455	0.679368	0.0112183	0.0130166
seed(0000)	CV2	NS	Motilonia	BayesA	Complete	15645	0.814598	0.871388	0.697006	0.00980426	0.00731515
seed(0000)	CV3	NS	Motilonia	BayesA	Complete	15645	0.807161	0.745573	0.685337	0.0104785	0.0162575
seed(0000)	CV4	NS	Motilonia	BayesA	Complete	15645	0.76073	0.786248	0.692923	0.011501	0.0107046
seed(0000)	CV5	NS	Motilonia	BayesA	Complete	15645	0.76481	0.873009	0.691748	0.0114773	0.00897971
seed(2023)	CV1	NS	Turipana	BayesA	Complete	15645	0.722852	0.730153	0.191492	0.143352	0.152212
seed(2023)	CV2	NS	Turipana	BayesA	Complete	15645	0.789981	0.852901	0.201531	0.12007	0.105625
seed(2023)	CV3	NS	Turipana	BayesA	Complete	15645	0.797899	0.661277	0.200616	0.122036	0.206245
seed(2023)	CV4	NS	Turipana	BayesA	Complete	15645	0.760696	0.654595	0.202265	0.128178	0.112045
seed(2023)	CV5	NS	Turipana	BayesA	Complete	15645	0.800125	0.891819	0.203679	0.126903	0.105299
seed(1234)	CV1	NS	Turipana	BayesA	Complete	15645	0.721911	0.645376	0.199193	0.139705	0.159542
seed(1234)	CV2	NS	Turipana	BayesA	Complete	15645	0.811857	0.894162	0.206596	0.120952	0.127822
seed(1234)	CV3	NS	Turipana	BayesA	Complete	15645	0.761776	0.73184	0.202567	0.129062	0.203263
seed(1234)	CV4	NS	Turipana	BayesA	Complete	15645	0.712288	0.841323	0.197628	0.141784	0.0892566
seed(1234)	CV5	NS	Turipana	BayesA	Complete	15645	0.765934	0.712218	0.197477	0.127295	0.0862035
seed(0000)	CV1	NS	Turipana	BayesA	Complete	15645	0.753977	0.848618	0.201438	0.129658	0.143291
seed(0000)	CV2	NS	Turipana	BayesA	Complete	15645	0.79044	0.674332	0.201982	0.124449	0.0899513
seed(0000)	CV3	NS	Turipana	BayesA	Complete	15645	0.786316	0.909337	0.206416	0.11865	0.161632
seed(0000)	CV4	NS	Turipana	BayesA	Complete	15645	0.776703	0.769691	0.193933	0.128019	0.118423
seed(0000)	CV5	NS	Turipana	BayesA	Complete	15645	0.742835	0.83967	0.197881	0.134111	0.111718
seed(2023)	CV1	NS	Carmen	BayesA	Complete	15645	0.741076	0.816837	0.378096	0.0493146	0.0328188
seed(2023)	CV2	NS	Carmen	BayesA	Complete	15645	0.788869	0.748045	0.391744	0.0429657	0.0444154
seed(2023)	CV3	NS	Carmen	BayesA	Complete	15645	0.739976	0.845628	0.384258	0.0487413	0.0881882
seed(2023)	CV4	NS	Carmen	BayesA	Complete	15645	0.752215	0.798013	0.379212	0.047467	0.0424516
seed(2023)	CV5	NS	Carmen	BayesA	Complete	15645	0.75241	0.606106	0.372518	0.0494869	0.0444631
seed(1234)	CV1	NS	Carmen	BayesA	Complete	15645	0.736392	0.771278	0.386937	0.0490602	0.0542887
seed(1234)	CV2	NS	Carmen	BayesA	Complete	15645	0.739011	0.830299	0.378411	0.0504712	0.0589866
seed(1234)	CV3	NS	Carmen	BayesA	Complete	15645	0.802547	0.770532	0.385695	0.0423537	0.0384943
seed(1234)	CV4	NS	Carmen	BayesA	Complete	15645	0.768005	0.741173	0.388268	0.0475613	0.0381616
seed(1234)	CV5	NS	Carmen	BayesA	Complete	15645	0.726923	0.830297	0.374501	0.0514024	0.0614072
seed(0000)	CV1	NS	Carmen	BayesA	Complete	15645	0.742164	0.90542	0.379867	0.0490628	0.0588392
seed(0000)	CV2	NS	Carmen	BayesA	Complete	15645	0.800565	0.483618	0.384084	0.0422621	0.0537835
seed(0000)	CV3	NS	Carmen	BayesA	Complete	15645	0.77055	0.907374	0.379106	0.0457512	0.0378005
seed(0000)	CV4	NS	Carmen	BayesA	Complete	15645	0.755113	0.707603	0.381806	0.0486558	0.039511
seed(0000)	CV5	NS	Carmen	BayesA	Complete	15645	0.775591	0.826984	0.387312	0.0448042	0.0354629
seed(2023)	CV1	NS	Motilonia	BayesB	Complete	15645	0.76775	0.800641	0.685479	0.011576	0.0111455
seed(2023)	CV2	NS	Motilonia	BayesB	Complete	15645	0.739605	0.558403	0.675874	0.0128673	0.0164111
seed(2023)	CV3	NS	Motilonia	BayesB	Complete	15645	0.788529	0.921458	0.693169	0.0108544	0.00406826
seed(2023)	CV4	NS	Motilonia	BayesB	Complete	15645	0.770142	0.681837	0.689523	0.0113599	0.0130756
seed(2023)	CV5	NS	Motilonia	BayesB	Complete	15645	0.819288	0.817966	0.701445	0.00890241	0.0113036
seed(1234)	CV1	NS	Motilonia	BayesB	Complete	15645	0.808124	0.625323	0.692534	0.0104572	0.00843335
seed(1234)	CV2	NS	Motilonia	BayesB	Complete	15645	0.801059	0.715839	0.694464	0.0103975	0.00753274
seed(1234)	CV3	NS	Motilonia	BayesB	Complete	15645	0.821951	0.904775	0.707186	0.00936961	0.00859169
seed(1234)	CV4	NS	Motilonia	BayesB	Complete	15645	0.774317	0.775025	0.68645	0.0108173	0.0134262
seed(1234)	CV5	NS	Motilonia	BayesB	Complete	15645	0.760083	0.859239	0.685623	0.0121711	0.018035
seed(0000)	CV1	NS	Motilonia	BayesB	Complete	15645	0.759845	0.603791	0.689139	0.0115086	0.0146755
seed(0000)	CV2	NS	Motilonia	BayesB	Complete	15645	0.779987	0.830872	0.68867	0.0111148	0.00865705
seed(0000)	CV3	NS	Motilonia	BayesB	Complete	15645	0.778008	0.658728	0.693228	0.0111999	0.0187744
seed(0000)	CV4	NS	Motilonia	BayesB	Complete	15645	0.757587	0.779735	0.681377	0.011752	0.0115497
seed(0000)	CV5	NS	Motilonia	BayesB	Complete	15645	0.806578	0.905964	0.697678	0.0102494	0.00784198
seed(2023)	CV1	NS	Turipana	BayesB	Complete	15645	0.758619	0.767614	0.199902	0.130479	0.140907
seed(2023)	CV2	NS	Turipana	BayesB	Complete	15645	0.717557	0.845184	0.18749	0.149833	0.128644
seed(2023)	CV3	NS	Turipana	BayesB	Complete	15645	0.739844	0.604358	0.199001	0.1352	0.215593
seed(2023)	CV4	NS	Turipana	BayesB	Complete	15645	0.692561	0.578796	0.182783	0.161162	0.129825
seed(2023)	CV5	NS	Turipana	BayesB	Complete	15645	0.769667	0.866729	0.201416	0.133554	0.113102
seed(1234)	CV1	NS	Turipana	BayesB	Complete	15645	0.758393	0.724887	0.204528	0.128463	0.139164
seed(1234)	CV2	NS	Turipana	BayesB	Complete	15645	0.808936	0.892907	0.207097	0.116606	0.118557
seed(1234)	CV3	NS	Turipana	BayesB	Complete	15645	0.718153	0.72807	0.195049	0.139922	0.210654
seed(1234)	CV4	NS	Turipana	BayesB	Complete	15645	0.726941	0.79827	0.19872	0.145958	0.107504
seed(1234)	CV5	NS	Turipana	BayesB	Complete	15645	0.77781	0.682852	0.20564	0.122615	0.0879477
seed(0000)	CV1	NS	Turipana	BayesB	Complete	15645	0.770167	0.848792	0.195204	0.129025	0.132632
seed(0000)	CV2	NS	Turipana	BayesB	Complete	15645	0.822531	0.706462	0.209446	0.103953	0.0787217
seed(0000)	CV3	NS	Turipana	BayesB	Complete	15645	0.77792	0.889844	0.195537	0.124211	0.176397
seed(0000)	CV4	NS	Turipana	BayesB	Complete	15645	0.695778	0.568584	0.192948	0.153246	0.144955
seed(0000)	CV5	NS	Turipana	BayesB	Complete	15645	0.687108	0.751335	0.186446	0.160249	0.145094
seed(2023)	CV1	NS	Carmen	BayesB	Complete	15645	0.638045	0.718652	0.366738	0.0595961	0.0432387
seed(2023)	CV2	NS	Carmen	BayesB	Complete	15645	0.721242	0.693809	0.373538	0.0535821	0.053441
seed(2023)	CV3	NS	Carmen	BayesB	Complete	15645	0.697722	0.808511	0.375632	0.0534397	0.101979
seed(2023)	CV4	NS	Carmen	BayesB	Complete	15645	0.683004	0.751378	0.366489	0.0557531	0.0474304
seed(2023)	CV5	NS	Carmen	BayesB	Complete	15645	0.786541	0.627527	0.389843	0.0460157	0.0428277
seed(1234)	CV1	NS	Carmen	BayesB	Complete	15645	0.801598	0.849208	0.401686	0.040086	0.0421433
seed(1234)	CV2	NS	Carmen	BayesB	Complete	15645	0.774073	0.826227	0.384861	0.0450435	0.0564845
seed(1234)	CV3	NS	Carmen	BayesB	Complete	15645	0.805143	0.828372	0.391849	0.0406582	0.0339526
seed(1234)	CV4	NS	Carmen	BayesB	Complete	15645	0.745112	0.765087	0.381611	0.0495452	0.0371635
seed(1234)	CV5	NS	Carmen	BayesB	Complete	15645	0.771392	0.864639	0.386782	0.0455605	0.0523267
seed(0000)	CV1	NS	Carmen	BayesB	Complete	15645	0.76013	0.911626	0.386603	0.047043	0.0541956
seed(0000)	CV2	NS	Carmen	BayesB	Complete	15645	0.766859	0.432274	0.384721	0.0462639	0.0565381
seed(0000)	CV3	NS	Carmen	BayesB	Complete	15645	0.687861	0.881373	0.374355	0.0537266	0.0426828
seed(0000)	CV4	NS	Carmen	BayesB	Complete	15645	0.763474	0.73787	0.370726	0.0474372	0.0366233
seed(0000)	CV5	NS	Carmen	BayesB	Complete	15645	0.766052	0.777805	0.383848	0.0464893	0.0378003
seed(2023)	CV1	NS	Motilonia	BayesC	Complete	15645	0.772545	0.808523	0.698695	0.0108616	0.0102574
seed(2023)	CV2	NS	Motilonia	BayesC	Complete	15645	0.75404	0.576949	0.698565	0.0120582	0.0156362
seed(2023)	CV3	NS	Motilonia	BayesC	Complete	15645	0.785433	0.907283	0.696183	0.0113846	0.00443325
seed(2023)	CV4	NS	Motilonia	BayesC	Complete	15645	0.869989	0.806249	0.722561	0.00737259	0.0094437
seed(2023)	CV5	NS	Motilonia	BayesC	Complete	15645	0.766433	0.741026	0.697642	0.0113843	0.0149379
seed(1234)	CV1	NS	Motilonia	BayesC	Complete	15645	0.772744	0.601371	0.696449	0.0112111	0.00906044
seed(1234)	CV2	NS	Motilonia	BayesC	Complete	15645	0.873841	0.806961	0.723285	0.00711316	0.00469078
seed(1234)	CV3	NS	Motilonia	BayesC	Complete	15645	0.798794	0.898255	0.713919	0.010299	0.0102545
seed(1234)	CV4	NS	Motilonia	BayesC	Complete	15645	0.790052	0.800482	0.683414	0.0109171	0.0126858
seed(1234)	CV5	NS	Motilonia	BayesC	Complete	15645	0.804202	0.891757	0.709052	0.0100189	0.0142759
seed(0000)	CV1	NS	Motilonia	BayesC	Complete	15645	0.856146	0.815024	0.721978	0.00812985	0.00885303
seed(0000)	CV2	NS	Motilonia	BayesC	Complete	15645	0.767958	0.840781	0.689984	0.0117146	0.00918303
seed(0000)	CV3	NS	Motilonia	BayesC	Complete	15645	0.827239	0.775707	0.708798	0.00942774	0.0153121
seed(0000)	CV4	NS	Motilonia	BayesC	Complete	15645	0.790206	0.781289	0.699462	0.0107585	0.0116124
seed(0000)	CV5	NS	Motilonia	BayesC	Complete	15645	0.832634	0.904147	0.700384	0.00926982	0.00761333
seed(2023)	CV1	NS	Turipana	BayesC	Complete	15645	0.855213	0.874404	0.223623	0.0930587	0.0968694
seed(2023)	CV2	NS	Turipana	BayesC	Complete	15645	0.752092	0.864473	0.211526	0.135917	0.122407
seed(2023)	CV3	NS	Turipana	BayesC	Complete	15645	0.848645	0.733772	0.230188	0.0998594	0.173186
seed(2023)	CV4	NS	Turipana	BayesC	Complete	15645	0.852797	0.790242	0.226282	0.0924577	0.0827072
seed(2023)	CV5	NS	Turipana	BayesC	Complete	15645	0.87934	0.931015	0.239452	0.0836871	0.0606194
seed(1234)	CV1	NS	Turipana	BayesC	Complete	15645	0.814558	0.789856	0.216456	0.107859	0.120519
seed(1234)	CV2	NS	Turipana	BayesC	Complete	15645	0.870618	0.940659	0.232229	0.0840735	0.0760785
seed(1234)	CV3	NS	Turipana	BayesC	Complete	15645	0.836915	0.846272	0.223023	0.10096	0.172638
seed(1234)	CV4	NS	Turipana	BayesC	Complete	15645	0.810277	0.878403	0.21821	0.117304	0.0785932
seed(1234)	CV5	NS	Turipana	BayesC	Complete	15645	0.851197	0.800699	0.228709	0.0909004	0.0673894
seed(0000)	CV1	NS	Turipana	BayesC	Complete	15645	0.889067	0.938174	0.233048	0.0823933	0.0832607
seed(0000)	CV2	NS	Turipana	BayesC	Complete	15645	0.838952	0.709918	0.217288	0.100496	0.0780579
seed(0000)	CV3	NS	Turipana	BayesC	Complete	15645	0.867128	0.944955	0.235703	0.0861788	0.117978
seed(0000)	CV4	NS	Turipana	BayesC	Complete	15645	0.728957	0.80637	0.200232	0.143502	0.131743
seed(0000)	CV5	NS	Turipana	BayesC	Complete	15645	0.726785	0.770236	0.203575	0.143081	0.123953
seed(2023)	CV1	NS	Carmen	BayesC	Complete	15645	0.757954	0.848229	0.394507	0.047452	0.0302806
seed(2023)	CV2	NS	Carmen	BayesC	Complete	15645	0.725158	0.649703	0.385688	0.0512754	0.0526767
seed(2023)	CV3	NS	Carmen	BayesC	Complete	15645	0.691542	0.820775	0.387545	0.0548856	0.0995112
seed(2023)	CV4	NS	Carmen	BayesC	Complete	15645	0.822092	0.880143	0.40191	0.0399542	0.0369126
seed(2023)	CV5	NS	Carmen	BayesC	Complete	15645	0.775565	0.667799	0.390554	0.0449633	0.0408965
seed(1234)	CV1	NS	Carmen	BayesC	Complete	15645	0.830567	0.859305	0.41344	0.0395194	0.0423104
seed(1234)	CV2	NS	Carmen	BayesC	Complete	15645	0.719	0.815667	0.382409	0.0508113	0.0592768
seed(1234)	CV3	NS	Carmen	BayesC	Complete	15645	0.830717	0.830887	0.402591	0.0385656	0.0318741
seed(1234)	CV4	NS	Carmen	BayesC	Complete	15645	0.817553	0.853086	0.410226	0.0386518	0.0272058
seed(1234)	CV5	NS	Carmen	BayesC	Complete	15645	0.872203	0.916162	0.433134	0.0304171	0.0346809
seed(0000)	CV1	NS	Carmen	BayesC	Complete	15645	0.833769	0.934362	0.417149	0.037637	0.0399807
seed(0000)	CV2	NS	Carmen	BayesC	Complete	15645	0.660605	0.22958	0.382622	0.0579489	0.0657993
seed(0000)	CV3	NS	Carmen	BayesC	Complete	15645	0.761495	0.940562	0.40189	0.0461819	0.0344784
seed(0000)	CV4	NS	Carmen	BayesC	Complete	15645	0.86563	0.810259	0.422265	0.0318846	0.0273332
seed(0000)	CV5	NS	Carmen	BayesC	Complete	15645	0.793755	0.785874	0.397251	0.0423845	0.0337133
seed(2023)	CV1	NS	Motilonia	RKHS	GWAS	43	0.72517	0.710196	0.519827	0.0121385	0.0135537
seed(2023)	CV2	NS	Motilonia	RKHS	GWAS	43	0.738534	0.721807	0.568498	0.0121501	0.0135182
seed(2023)	CV3	NS	Motilonia	RKHS	GWAS	43	0.71366	0.788231	0.490502	0.0126614	0.00651092
seed(2023)	CV4	NS	Motilonia	RKHS	GWAS	43	0.72272	0.748542	0.528264	0.0125215	0.0112882
seed(2023)	CV5	NS	Motilonia	RKHS	GWAS	43	0.720183	0.661852	0.533813	0.0128306	0.0187987
seed(1234)	CV1	NS	Motilonia	RKHS	GWAS	43	0.72613	0.419835	0.497551	0.0125885	0.0106331
seed(1234)	CV2	NS	Motilonia	RKHS	GWAS	43	0.72998	0.625199	0.540829	0.0121242	0.00914402
seed(1234)	CV3	NS	Motilonia	RKHS	GWAS	43	0.714781	0.889297	0.49066	0.0130873	0.0107273
seed(1234)	CV4	NS	Motilonia	RKHS	GWAS	43	0.729611	0.696679	0.511803	0.0121489	0.0150294
seed(1234)	CV5	NS	Motilonia	RKHS	GWAS	43	0.725543	0.816182	0.499854	0.0124335	0.0185903
seed(0000)	CV1	NS	Motilonia	RKHS	GWAS	43	0.722177	0.423325	0.494207	0.0129128	0.0185998
seed(0000)	CV2	NS	Motilonia	RKHS	GWAS	43	0.740011	0.815608	0.516422	0.0118547	0.00946581
seed(0000)	CV3	NS	Motilonia	RKHS	GWAS	43	0.72324	0.731294	0.515623	0.0127625	0.0180283
seed(0000)	CV4	NS	Motilonia	RKHS	GWAS	43	0.719252	0.728995	0.488232	0.0128452	0.0122708
seed(0000)	CV5	NS	Motilonia	RKHS	GWAS	43	0.700399	0.892491	0.482405	0.0133305	0.00928908
seed(2023)	CV1	NS	Turipana	RKHS	GWAS	43	0.410693	0.3513	0.234036	0.195718	0.222043
seed(2023)	CV2	NS	Turipana	RKHS	GWAS	43	0.405995	0.457629	0.215802	0.198959	0.169538
seed(2023)	CV3	NS	Turipana	RKHS	GWAS	43	0.417166	0.374925	0.241991	0.198075	0.275441
seed(2023)	CV4	NS	Turipana	RKHS	GWAS	43	0.417289	0.2612	0.245444	0.196355	0.157759
seed(2023)	CV5	NS	Turipana	RKHS	GWAS	43	0.445026	0.650976	0.253545	0.194057	0.183442
seed(1234)	CV1	NS	Turipana	RKHS	GWAS	43	0.395947	0.262136	0.241884	0.198271	0.223373
seed(1234)	CV2	NS	Turipana	RKHS	GWAS	43	0.450789	0.659258	0.248613	0.192875	0.240649
seed(1234)	CV3	NS	Turipana	RKHS	GWAS	43	0.425874	0.264399	0.239746	0.196317	0.251733
seed(1234)	CV4	NS	Turipana	RKHS	GWAS	43	0.43348	0.575217	0.229066	0.197926	0.152639
seed(1234)	CV5	NS	Turipana	RKHS	GWAS	43	0.418142	0.218086	0.23606	0.197917	0.139101
seed(0000)	CV1	NS	Turipana	RKHS	GWAS	43	0.429816	0.746484	0.240301	0.195973	0.216917
seed(0000)	CV2	NS	Turipana	RKHS	GWAS	43	0.462397	0.272603	0.255556	0.192958	0.137841
seed(0000)	CV3	NS	Turipana	RKHS	GWAS	43	0.410633	0.312306	0.234129	0.197899	0.295662
seed(0000)	CV4	NS	Turipana	RKHS	GWAS	43	0.449868	-0.016327	0.232852	0.194741	0.180172
seed(0000)	CV5	NS	Turipana	RKHS	GWAS	43	0.421397	0.648892	0.246657	0.196984	0.17263
seed(2023)	CV1	NS	Carmen	RKHS	GWAS	43	0.598551	0.674143	0.390412	0.0609896	0.0461862
seed(2023)	CV2	NS	Carmen	RKHS	GWAS	43	0.572347	0.468447	0.361053	0.0637179	0.064068
seed(2023)	CV3	NS	Carmen	RKHS	GWAS	43	0.619757	0.739747	0.395349	0.060596	0.114932
seed(2023)	CV4	NS	Carmen	RKHS	GWAS	43	0.623758	0.777108	0.395282	0.0590059	0.0457987
seed(2023)	CV5	NS	Carmen	RKHS	GWAS	43	0.593137	0.491593	0.365528	0.0642584	0.0522409
seed(1234)	CV1	NS	Carmen	RKHS	GWAS	43	0.589571	0.686439	0.387169	0.0620298	0.0665216
seed(1234)	CV2	NS	Carmen	RKHS	GWAS	43	0.598736	0.741323	0.373988	0.0618913	0.0667214
seed(1234)	CV3	NS	Carmen	RKHS	GWAS	43	0.608353	0.398976	0.411812	0.0604955	0.0503312
seed(1234)	CV4	NS	Carmen	RKHS	GWAS	43	0.619023	0.607868	0.391073	0.0604366	0.0480538
seed(1234)	CV5	NS	Carmen	RKHS	GWAS	43	0.595541	0.633875	0.365945	0.0624635	0.0840027
seed(0000)	CV1	NS	Carmen	RKHS	GWAS	43	0.584981	0.812101	0.377097	0.0621254	0.0800754
seed(0000)	CV2	NS	Carmen	RKHS	GWAS	43	0.576182	0.109609	0.369835	0.0618288	0.072445
seed(0000)	CV3	NS	Carmen	RKHS	GWAS	43	0.588192	0.658512	0.364055	0.0622384	0.0619995
seed(0000)	CV4	NS	Carmen	RKHS	GWAS	43	0.594516	0.66568	0.390037	0.0621287	0.0438748
seed(0000)	CV5	NS	Carmen	RKHS	GWAS	43	0.602198	0.72208	0.374909	0.0596018	0.0425139
seed(2023)	CV1	NS	Motilonia	BRR	GWAS	43	0.782675	0.778618	0.724652	0.00992677	0.0109926
seed(2023)	CV2	NS	Motilonia	BRR	GWAS	43	0.762833	0.783098	0.709333	0.0110139	0.0115053
seed(2023)	CV3	NS	Motilonia	BRR	GWAS	43	0.7716	0.804777	0.716985	0.0102485	0.00649739
seed(2023)	CV4	NS	Motilonia	BRR	GWAS	43	0.77663	0.76962	0.728242	0.0102565	0.00963951
seed(2023)	CV5	NS	Motilonia	BRR	GWAS	43	0.759944	0.792503	0.714099	0.0110535	0.0148761
seed(1234)	CV1	NS	Motilonia	BRR	GWAS	43	0.76563	0.410042	0.715055	0.0104344	0.010837
seed(1234)	CV2	NS	Motilonia	BRR	GWAS	43	0.778477	0.608817	0.72155	0.0101248	0.00908879
seed(1234)	CV3	NS	Motilonia	BRR	GWAS	43	0.771605	0.914534	0.72828	0.0102226	0.00706562
seed(1234)	CV4	NS	Motilonia	BRR	GWAS	43	0.784627	0.809041	0.723326	0.00974623	0.0108977
seed(1234)	CV5	NS	Motilonia	BRR	GWAS	43	0.774332	0.83259	0.718148	0.0101282	0.0152476
seed(0000)	CV1	NS	Motilonia	BRR	GWAS	43	0.767129	0.535638	0.72611	0.0105531	0.0157377
seed(0000)	CV2	NS	Motilonia	BRR	GWAS	43	0.778761	0.809989	0.720971	0.0100387	0.00812879
seed(0000)	CV3	NS	Motilonia	BRR	GWAS	43	0.779508	0.807474	0.721232	0.00980619	0.0137013
seed(0000)	CV4	NS	Motilonia	BRR	GWAS	43	0.768141	0.759111	0.721939	0.0102048	0.00899777
seed(0000)	CV5	NS	Motilonia	BRR	GWAS	43	0.773344	0.927299	0.725253	0.00994752	0.00624957
seed(2023)	CV1	NS	Turipana	BRR	GWAS	43	0.520945	0.523586	0.185765	0.180499	0.195309
seed(2023)	CV2	NS	Turipana	BRR	GWAS	43	0.512777	0.552519	0.179542	0.18106	0.153726
seed(2023)	CV3	NS	Turipana	BRR	GWAS	43	0.498231	0.558973	0.180326	0.180554	0.234708
seed(2023)	CV4	NS	Turipana	BRR	GWAS	43	0.499155	0.217577	0.182436	0.182623	0.154427
seed(2023)	CV5	NS	Turipana	BRR	GWAS	43	0.511623	0.693073	0.178359	0.176866	0.160775
seed(1234)	CV1	NS	Turipana	BRR	GWAS	43	0.520138	0.36088	0.180021	0.179919	0.211703
seed(1234)	CV2	NS	Turipana	BRR	GWAS	43	0.533077	0.674325	0.184018	0.176839	0.218351
seed(1234)	CV3	NS	Turipana	BRR	GWAS	43	0.535458	0.437206	0.184577	0.1786	0.230154
seed(1234)	CV4	NS	Turipana	BRR	GWAS	43	0.509978	0.673601	0.184282	0.180611	0.122081
seed(1234)	CV5	NS	Turipana	BRR	GWAS	43	0.5041	0.327812	0.179833	0.176123	0.129573
seed(0000)	CV1	NS	Turipana	BRR	GWAS	43	0.534846	0.836462	0.185306	0.174353	0.1713
seed(0000)	CV2	NS	Turipana	BRR	GWAS	43	0.496582	0.254914	0.181029	0.182712	0.140266
seed(0000)	CV3	NS	Turipana	BRR	GWAS	43	0.506846	0.409306	0.18215	0.179087	0.279852
seed(0000)	CV4	NS	Turipana	BRR	GWAS	43	0.485142	0.109445	0.181613	0.180105	0.176183
seed(0000)	CV5	NS	Turipana	BRR	GWAS	43	0.512911	0.797618	0.181604	0.178052	0.140223
seed(2023)	CV1	NS	Carmen	BRR	GWAS	43	0.636724	0.726117	0.391111	0.0558868	0.0401305
seed(2023)	CV2	NS	Carmen	BRR	GWAS	43	0.666667	0.461922	0.391742	0.0525102	0.063814
seed(2023)	CV3	NS	Carmen	BRR	GWAS	43	0.640031	0.769248	0.385205	0.0561571	0.104746
seed(2023)	CV4	NS	Carmen	BRR	GWAS	43	0.652033	0.784269	0.388637	0.0537206	0.0412799
seed(2023)	CV5	NS	Carmen	BRR	GWAS	43	0.640724	0.503266	0.38353	0.0554628	0.0496646
seed(1234)	CV1	NS	Carmen	BRR	GWAS	43	0.647353	0.750505	0.387751	0.0550902	0.0557246
seed(1234)	CV2	NS	Carmen	BRR	GWAS	43	0.639135	0.78073	0.381683	0.0550146	0.0544352
seed(1234)	CV3	NS	Carmen	BRR	GWAS	43	0.633046	0.449832	0.388571	0.0550928	0.0480722
seed(1234)	CV4	NS	Carmen	BRR	GWAS	43	0.653554	0.630983	0.38212	0.0541544	0.0430931
seed(1234)	CV5	NS	Carmen	BRR	GWAS	43	0.659899	0.682489	0.39017	0.053204	0.0729852
seed(0000)	CV1	NS	Carmen	BRR	GWAS	43	0.64893	0.891553	0.383815	0.054911	0.0629039
seed(0000)	CV2	NS	Carmen	BRR	GWAS	43	0.659081	0.21151	0.384404	0.0526458	0.0696399
seed(0000)	CV3	NS	Carmen	BRR	GWAS	43	0.652268	0.664676	0.390124	0.05455	0.0566418
seed(0000)	CV4	NS	Carmen	BRR	GWAS	43	0.656059	0.720732	0.391483	0.0533817	0.0360694
seed(0000)	CV5	NS	Carmen	BRR	GWAS	43	0.66115	0.739051	0.386082	0.0532413	0.0408093
seed(2023)	CV1	NS	Motilonia	BL	GWAS	43	0.754911	0.750457	0.705058	0.0115559	0.0127714
seed(2023)	CV2	NS	Motilonia	BL	GWAS	43	0.702381	0.674235	0.687645	0.013903	0.0159069
seed(2023)	CV3	NS	Motilonia	BL	GWAS	43	0.707162	0.789993	0.699457	0.0133364	0.00663245
seed(2023)	CV4	NS	Motilonia	BL	GWAS	43	0.763015	0.771031	0.708822	0.0109621	0.00993259
seed(2023)	CV5	NS	Motilonia	BL	GWAS	43	0.75936	0.82082	0.715867	0.0106131	0.014049
seed(1234)	CV1	NS	Motilonia	BL	GWAS	43	0.761419	0.485917	0.718007	0.0108438	0.00984837
seed(1234)	CV2	NS	Motilonia	BL	GWAS	43	0.737014	0.563361	0.708655	0.0119405	0.00960846
seed(1234)	CV3	NS	Motilonia	BL	GWAS	43	0.753466	0.92232	0.712656	0.0113099	0.0082405
seed(1234)	CV4	NS	Motilonia	BL	GWAS	43	0.728226	0.717155	0.706182	0.0131988	0.0156854
seed(1234)	CV5	NS	Motilonia	BL	GWAS	43	0.779635	0.810171	0.706293	0.0099922	0.0157054
seed(0000)	CV1	NS	Motilonia	BL	GWAS	43	0.769008	0.529683	0.711702	0.0104926	0.016305
seed(0000)	CV2	NS	Motilonia	BL	GWAS	43	0.703268	0.798738	0.699554	0.0134462	0.0105486
seed(0000)	CV3	NS	Motilonia	BL	GWAS	43	0.772564	0.744365	0.719966	0.0106337	0.0162459
seed(0000)	CV4	NS	Motilonia	BL	GWAS	43	0.721326	0.802942	0.688545	0.0129496	0.0119709
seed(0000)	CV5	NS	Motilonia	BL	GWAS	43	0.773394	0.903527	0.713278	0.0103886	0.00729123
seed(2023)	CV1	NS	Turipana	BL	GWAS	43	0.389776	0.280827	0.178667	0.203669	0.232322
seed(2023)	CV2	NS	Turipana	BL	GWAS	43	0.392436	0.440062	0.176582	0.199745	0.169616
seed(2023)	CV3	NS	Turipana	BL	GWAS	43	0.464363	0.506407	0.169641	0.196073	0.25804
seed(2023)	CV4	NS	Turipana	BL	GWAS	43	0.344926	0.177116	0.170783	0.207779	0.159029
seed(2023)	CV5	NS	Turipana	BL	GWAS	43	0.396024	0.65684	0.173647	0.203164	0.198343
seed(1234)	CV1	NS	Turipana	BL	GWAS	43	0.392022	0.223312	0.175409	0.203623	0.227822
seed(1234)	CV2	NS	Turipana	BL	GWAS	43	0.409374	0.605932	0.173563	0.201721	0.258535
seed(1234)	CV3	NS	Turipana	BL	GWAS	43	0.400474	0.264546	0.171736	0.200244	0.252132
seed(1234)	CV4	NS	Turipana	BL	GWAS	43	0.373966	0.456413	0.176257	0.20433	0.158359
seed(1234)	CV5	NS	Turipana	BL	GWAS	43	0.345954	0.313678	0.171015	0.205103	0.133535
seed(0000)	CV1	NS	Turipana	BL	GWAS	43	0.424614	0.729397	0.171564	0.197879	0.219623
seed(0000)	CV2	NS	Turipana	BL	GWAS	43	0.386972	0.22081	0.173315	0.205237	0.14254
seed(0000)	CV3	NS	Turipana	BL	GWAS	43	0.422788	0.331222	0.175024	0.200905	0.298862
seed(0000)	CV4	NS	Turipana	BL	GWAS	43	0.397732	-0.108882	0.177294	0.208868	0.168508
seed(0000)	CV5	NS	Turipana	BL	GWAS	43	0.371883	0.592064	0.176237	0.206551	0.188757
seed(2023)	CV1	NS	Carmen	BL	GWAS	43	0.59705	0.66395	0.374287	0.0614159	0.0480586
seed(2023)	CV2	NS	Carmen	BL	GWAS	43	0.665776	0.503016	0.368509	0.054381	0.0617294
seed(2023)	CV3	NS	Carmen	BL	GWAS	43	0.635015	0.765004	0.383579	0.0564734	0.10672
seed(2023)	CV4	NS	Carmen	BL	GWAS	43	0.616705	0.746205	0.365954	0.0616719	0.0499574
seed(2023)	CV5	NS	Carmen	BL	GWAS	43	0.515752	0.437108	0.359374	0.0704881	0.0553774
seed(1234)	CV1	NS	Carmen	BL	GWAS	43	0.600249	0.707435	0.370399	0.0623062	0.06441
seed(1234)	CV2	NS	Carmen	BL	GWAS	43	0.618038	0.739096	0.367155	0.0589487	0.0622345
seed(1234)	CV3	NS	Carmen	BL	GWAS	43	0.624276	0.40036	0.371075	0.058318	0.0498524
seed(1234)	CV4	NS	Carmen	BL	GWAS	43	0.596767	0.598503	0.363141	0.0623591	0.050224
seed(1234)	CV5	NS	Carmen	BL	GWAS	43	0.579192	0.606606	0.3643	0.0630332	0.0849078
seed(0000)	CV1	NS	Carmen	BL	GWAS	43	0.636896	0.867629	0.381373	0.0575708	0.0721868
seed(0000)	CV2	NS	Carmen	BL	GWAS	43	0.578288	0.144538	0.36364	0.0650368	0.0685857
seed(0000)	CV3	NS	Carmen	BL	GWAS	43	0.597985	0.684143	0.354066	0.0634895	0.0615735
seed(0000)	CV4	NS	Carmen	BL	GWAS	43	0.542104	0.615868	0.357499	0.0686943	0.0489012
seed(0000)	CV5	NS	Carmen	BL	GWAS	43	0.621024	0.698034	0.378389	0.0595576	0.0454453
seed(2023)	CV1	NS	Motilonia	BayesA	GWAS	43	0.799948	0.784444	0.736496	0.00894389	0.0102428
seed(2023)	CV2	NS	Motilonia	BayesA	GWAS	43	0.80345	0.817052	0.734531	0.0088303	0.00894559
seed(2023)	CV3	NS	Motilonia	BayesA	GWAS	43	0.790175	0.834809	0.729718	0.00953328	0.00578036
seed(2023)	CV4	NS	Motilonia	BayesA	GWAS	43	0.783498	0.783275	0.725168	0.0095295	0.00877558
seed(2023)	CV5	NS	Motilonia	BayesA	GWAS	43	0.786732	0.872568	0.730804	0.00964214	0.0119123
seed(1234)	CV1	NS	Motilonia	BayesA	GWAS	43	0.776505	0.451285	0.732191	0.0101407	0.00989576
seed(1234)	CV2	NS	Motilonia	BayesA	GWAS	43	0.775433	0.594221	0.729095	0.0100608	0.00911985
seed(1234)	CV3	NS	Motilonia	BayesA	GWAS	43	0.792782	0.939895	0.736882	0.0090606	0.00541021
seed(1234)	CV4	NS	Motilonia	BayesA	GWAS	43	0.773076	0.787196	0.731701	0.00992666	0.0115882
seed(1234)	CV5	NS	Motilonia	BayesA	GWAS	43	0.784195	0.81877	0.727883	0.00962544	0.0148822
seed(0000)	CV1	NS	Motilonia	BayesA	GWAS	43	0.787062	0.561174	0.739699	0.00949797	0.0151354
seed(0000)	CV2	NS	Motilonia	BayesA	GWAS	43	0.791062	0.826976	0.740716	0.00957561	0.00731836
seed(0000)	CV3	NS	Motilonia	BayesA	GWAS	43	0.792476	0.818886	0.730182	0.00917874	0.0127906
seed(0000)	CV4	NS	Motilonia	BayesA	GWAS	43	0.790727	0.810971	0.729783	0.00927562	0.00748088
seed(0000)	CV5	NS	Motilonia	BayesA	GWAS	43	0.788045	0.91656	0.732027	0.00946358	0.00609157
seed(2023)	CV1	NS	Turipana	BayesA	GWAS	43	0.367018	0.258338	0.17237	0.201101	0.232391
seed(2023)	CV2	NS	Turipana	BayesA	GWAS	43	0.456373	0.530503	0.183058	0.192428	0.162988
seed(2023)	CV3	NS	Turipana	BayesA	GWAS	43	0.259139	0.0339212	0.172285	0.216463	0.296172
seed(2023)	CV4	NS	Turipana	BayesA	GWAS	43	0.454982	0.29795	0.17746	0.190273	0.157813
seed(2023)	CV5	NS	Turipana	BayesA	GWAS	43	0.487004	0.619044	0.180023	0.184534	0.177241
seed(1234)	CV1	NS	Turipana	BayesA	GWAS	43	0.455725	0.333978	0.180341	0.191738	0.216266
seed(1234)	CV2	NS	Turipana	BayesA	GWAS	43	0.433604	0.597445	0.17862	0.199854	0.253152
seed(1234)	CV3	NS	Turipana	BayesA	GWAS	43	0.364686	0.18372	0.175469	0.208103	0.256899
seed(1234)	CV4	NS	Turipana	BayesA	GWAS	43	0.491527	0.728687	0.178284	0.184002	0.120508
seed(1234)	CV5	NS	Turipana	BayesA	GWAS	43	0.535626	0.308823	0.184152	0.179654	0.13181
seed(0000)	CV1	NS	Turipana	BayesA	GWAS	43	0.578589	0.834563	0.190737	0.164757	0.157273
seed(0000)	CV2	NS	Turipana	BayesA	GWAS	43	0.474725	0.243877	0.183023	0.191304	0.141591
seed(0000)	CV3	NS	Turipana	BayesA	GWAS	43	0.460444	0.474287	0.177653	0.188238	0.271818
seed(0000)	CV4	NS	Turipana	BayesA	GWAS	43	0.536378	0.27378	0.180391	0.173153	0.167905
seed(0000)	CV5	NS	Turipana	BayesA	GWAS	43	0.460869	0.710062	0.179573	0.191252	0.162832
seed(2023)	CV1	NS	Carmen	BayesA	GWAS	43	0.675307	0.725166	0.402768	0.04998	0.0363819
seed(2023)	CV2	NS	Carmen	BayesA	GWAS	43	0.674325	0.508351	0.399386	0.0509625	0.0607025
seed(2023)	CV3	NS	Carmen	BayesA	GWAS	43	0.659879	0.797413	0.389335	0.0548849	0.100662
seed(2023)	CV4	NS	Carmen	BayesA	GWAS	43	0.675144	0.796682	0.39345	0.0500899	0.0365414
seed(2023)	CV5	NS	Carmen	BayesA	GWAS	43	0.661049	0.599808	0.397154	0.0522793	0.0448203
seed(1234)	CV1	NS	Carmen	BayesA	GWAS	43	0.632583	0.710854	0.386322	0.0573837	0.0600576
seed(1234)	CV2	NS	Carmen	BayesA	GWAS	43	0.638271	0.742258	0.387457	0.0564021	0.0609952
seed(1234)	CV3	NS	Carmen	BayesA	GWAS	43	0.653389	0.457781	0.391841	0.0534046	0.0471563
seed(1234)	CV4	NS	Carmen	BayesA	GWAS	43	0.667165	0.661958	0.394659	0.0530691	0.0412536
seed(1234)	CV5	NS	Carmen	BayesA	GWAS	43	0.671236	0.728832	0.394544	0.0505853	0.0673561
seed(0000)	CV1	NS	Carmen	BayesA	GWAS	43	0.675745	0.884765	0.40383	0.0498099	0.0547465
seed(0000)	CV2	NS	Carmen	BayesA	GWAS	43	0.692709	0.259691	0.406468	0.0474846	0.0693271
seed(0000)	CV3	NS	Carmen	BayesA	GWAS	43	0.664003	0.70663	0.387523	0.0519251	0.0508499
seed(0000)	CV4	NS	Carmen	BayesA	GWAS	43	0.625008	0.674681	0.38618	0.0581841	0.0407787
seed(0000)	CV5	NS	Carmen	BayesA	GWAS	43	0.657734	0.749897	0.385111	0.0534884	0.0403674
seed(2023)	CV1	NS	Motilonia	BayesB	GWAS	43	0.75692	0.796125	0.733444	0.0102358	0.00966656
seed(2023)	CV2	NS	Motilonia	BayesB	GWAS	43	0.762758	0.723666	0.732881	0.0102646	0.0121122
seed(2023)	CV3	NS	Motilonia	BayesB	GWAS	43	0.776479	0.812627	0.731789	0.00973724	0.00726243
seed(2023)	CV4	NS	Motilonia	BayesB	GWAS	43	0.769989	0.759868	0.731374	0.0100409	0.00950978
seed(2023)	CV5	NS	Motilonia	BayesB	GWAS	43	0.777419	0.862426	0.731059	0.00991018	0.0119663
seed(1234)	CV1	NS	Motilonia	BayesB	GWAS	43	0.790101	0.568504	0.732165	0.0091811	0.008602
seed(1234)	CV2	NS	Motilonia	BayesB	GWAS	43	0.770436	0.536727	0.728832	0.00981041	0.0111906
seed(1234)	CV3	NS	Motilonia	BayesB	GWAS	43	0.760424	0.915829	0.730888	0.0103519	0.0074579
seed(1234)	CV4	NS	Motilonia	BayesB	GWAS	43	0.757151	0.785814	0.734315	0.0103839	0.0117684
seed(1234)	CV5	NS	Motilonia	BayesB	GWAS	43	0.764185	0.826947	0.733339	0.0102844	0.01446
seed(0000)	CV1	NS	Motilonia	BayesB	GWAS	43	0.774152	0.590057	0.73174	0.0100953	0.0144992
seed(0000)	CV2	NS	Motilonia	BayesB	GWAS	43	0.776275	0.831958	0.733863	0.00972421	0.0067657
seed(0000)	CV3	NS	Motilonia	BayesB	GWAS	43	0.756415	0.692679	0.732862	0.0106084	0.0183643
seed(0000)	CV4	NS	Motilonia	BayesB	GWAS	43	0.769095	0.775304	0.726084	0.010167	0.00931992
seed(0000)	CV5	NS	Motilonia	BayesB	GWAS	43	0.752107	0.894682	0.726298	0.0105466	0.00799442
seed(2023)	CV1	NS	Turipana	BayesB	GWAS	43	0.468231	0.452298	0.177688	0.189689	0.21036
seed(2023)	CV2	NS	Turipana	BayesB	GWAS	43	0.513053	0.518481	0.176402	0.185195	0.158436
seed(2023)	CV3	NS	Turipana	BayesB	GWAS	43	0.582129	0.70907	0.18557	0.173309	0.228703
seed(2023)	CV4	NS	Turipana	BayesB	GWAS	43	0.565246	0.366716	0.183261	0.172703	0.147157
seed(2023)	CV5	NS	Turipana	BayesB	GWAS	43	0.44076	0.671773	0.177707	0.192838	0.180174
seed(1234)	CV1	NS	Turipana	BayesB	GWAS	43	0.61321	0.514907	0.193674	0.159797	0.185386
seed(1234)	CV2	NS	Turipana	BayesB	GWAS	43	0.409417	0.553547	0.18278	0.196594	0.251508
seed(1234)	CV3	NS	Turipana	BayesB	GWAS	43	0.536793	0.350099	0.181865	0.180946	0.244607
seed(1234)	CV4	NS	Turipana	BayesB	GWAS	43	0.237714	0.395084	0.174554	0.221847	0.183281
seed(1234)	CV5	NS	Turipana	BayesB	GWAS	43	0.623049	0.465319	0.194718	0.159879	0.116539
seed(0000)	CV1	NS	Turipana	BayesB	GWAS	43	0.55056	0.822792	0.179529	0.178475	0.18447
seed(0000)	CV2	NS	Turipana	BayesB	GWAS	43	0.509908	0.300506	0.183953	0.183176	0.140194
seed(0000)	CV3	NS	Turipana	BayesB	GWAS	43	0.546795	0.557419	0.194555	0.178216	0.261444
seed(0000)	CV4	NS	Turipana	BayesB	GWAS	43	0.573233	0.325054	0.193752	0.18044	0.154136
seed(0000)	CV5	NS	Turipana	BayesB	GWAS	43	0.565395	0.738407	0.184571	0.172933	0.150621
seed(2023)	CV1	NS	Carmen	BayesB	GWAS	43	0.663654	0.724463	0.38772	0.0524448	0.0388397
seed(2023)	CV2	NS	Carmen	BayesB	GWAS	43	0.654979	0.497404	0.388722	0.0521587	0.0631936
seed(2023)	CV3	NS	Carmen	BayesB	GWAS	43	0.653123	0.804862	0.38721	0.0523498	0.0946455
seed(2023)	CV4	NS	Carmen	BayesB	GWAS	43	0.644367	0.821092	0.393366	0.053167	0.0369735
seed(2023)	CV5	NS	Carmen	BayesB	GWAS	43	0.61881	0.53741	0.379747	0.0591303	0.0497673
seed(1234)	CV1	NS	Carmen	BayesB	GWAS	43	0.639056	0.716094	0.391832	0.0558534	0.0555463
seed(1234)	CV2	NS	Carmen	BayesB	GWAS	43	0.644903	0.741275	0.389353	0.0567408	0.061082
seed(1234)	CV3	NS	Carmen	BayesB	GWAS	43	0.656494	0.411436	0.394496	0.0524178	0.0485385
seed(1234)	CV4	NS	Carmen	BayesB	GWAS	43	0.641748	0.616925	0.391402	0.0585898	0.047663
seed(1234)	CV5	NS	Carmen	BayesB	GWAS	43	0.627567	0.670413	0.384502	0.057569	0.0800935
seed(0000)	CV1	NS	Carmen	BayesB	GWAS	43	0.670433	0.881569	0.391735	0.0507157	0.0574927
seed(0000)	CV2	NS	Carmen	BayesB	GWAS	43	0.632621	0.199915	0.387075	0.0564556	0.0692531
seed(0000)	CV3	NS	Carmen	BayesB	GWAS	43	0.648896	0.729195	0.389936	0.053631	0.0483594
seed(0000)	CV4	NS	Carmen	BayesB	GWAS	43	0.6601	0.715661	0.391602	0.0526107	0.0359959
seed(0000)	CV5	NS	Carmen	BayesB	GWAS	43	0.649049	0.774409	0.387839	0.0518351	0.0391796
seed(2023)	CV1	NS	Motilonia	BayesC	GWAS	43	0.782612	0.787742	0.737104	0.00973267	0.0104251
seed(2023)	CV2	NS	Motilonia	BayesC	GWAS	43	0.776971	0.766994	0.731014	0.0099372	0.0109309
seed(2023)	CV3	NS	Motilonia	BayesC	GWAS	43	0.765273	0.791866	0.73396	0.0103815	0.00732921
seed(2023)	CV4	NS	Motilonia	BayesC	GWAS	43	0.768625	0.772742	0.720951	0.0102776	0.00961956
seed(2023)	CV5	NS	Motilonia	BayesC	GWAS	43	0.772153	0.83959	0.729233	0.0100072	0.0124915
seed(1234)	CV1	NS	Motilonia	BayesC	GWAS	43	0.749429	0.539159	0.726891	0.010956	0.00909853
seed(1234)	CV2	NS	Motilonia	BayesC	GWAS	43	0.772991	0.569431	0.721084	0.0100866	0.00968363
seed(1234)	CV3	NS	Motilonia	BayesC	GWAS	43	0.763676	0.932327	0.726981	0.0103401	0.00751684
seed(1234)	CV4	NS	Motilonia	BayesC	GWAS	43	0.765932	0.797572	0.728029	0.0101964	0.0116133
seed(1234)	CV5	NS	Motilonia	BayesC	GWAS	43	0.768335	0.820628	0.723528	0.0104042	0.0162058
seed(0000)	CV1	NS	Motilonia	BayesC	GWAS	43	0.76277	0.550125	0.727506	0.0106746	0.0155374
seed(0000)	CV2	NS	Motilonia	BayesC	GWAS	43	0.785715	0.834302	0.728634	0.00975642	0.00732589
seed(0000)	CV3	NS	Motilonia	BayesC	GWAS	43	0.758578	0.709824	0.725471	0.0104519	0.016958
seed(0000)	CV4	NS	Motilonia	BayesC	GWAS	43	0.761759	0.806226	0.721667	0.0103495	0.00865128
seed(0000)	CV5	NS	Motilonia	BayesC	GWAS	43	0.767554	0.902986	0.720558	0.0103178	0.00776681
seed(2023)	CV1	NS	Turipana	BayesC	GWAS	43	0.477131	0.475726	0.181512	0.186474	0.205273
seed(2023)	CV2	NS	Turipana	BayesC	GWAS	43	0.52816	0.535686	0.180368	0.183362	0.161062
seed(2023)	CV3	NS	Turipana	BayesC	GWAS	43	0.471446	0.556011	0.178938	0.186693	0.247789
seed(2023)	CV4	NS	Turipana	BayesC	GWAS	43	0.502214	0.265572	0.179086	0.18261	0.159416
seed(2023)	CV5	NS	Turipana	BayesC	GWAS	43	0.487357	0.657821	0.180231	0.181806	0.168102
seed(1234)	CV1	NS	Turipana	BayesC	GWAS	43	0.518397	0.406437	0.179941	0.180214	0.204499
seed(1234)	CV2	NS	Turipana	BayesC	GWAS	43	0.499829	0.65053	0.1785	0.184187	0.228405
seed(1234)	CV3	NS	Turipana	BayesC	GWAS	43	0.477911	0.398492	0.181567	0.186511	0.239386
seed(1234)	CV4	NS	Turipana	BayesC	GWAS	43	0.536723	0.765837	0.177729	0.175028	0.110476
seed(1234)	CV5	NS	Turipana	BayesC	GWAS	43	0.490211	0.265513	0.18443	0.18216	0.134302
seed(0000)	CV1	NS	Turipana	BayesC	GWAS	43	0.489894	0.75398	0.181211	0.184347	0.194206
seed(0000)	CV2	NS	Turipana	BayesC	GWAS	43	0.516122	0.339843	0.184442	0.178689	0.133992
seed(0000)	CV3	NS	Turipana	BayesC	GWAS	43	0.502266	0.462116	0.182982	0.182259	0.27376
seed(0000)	CV4	NS	Turipana	BayesC	GWAS	43	0.508406	0.0813959	0.182154	0.182133	0.168592
seed(0000)	CV5	NS	Turipana	BayesC	GWAS	43	0.481274	0.713326	0.181158	0.189015	0.159811
seed(2023)	CV1	NS	Carmen	BayesC	GWAS	43	0.650986	0.72564	0.383767	0.0542979	0.0402845
seed(2023)	CV2	NS	Carmen	BayesC	GWAS	43	0.648472	0.494533	0.3937	0.0533186	0.0619841
seed(2023)	CV3	NS	Carmen	BayesC	GWAS	43	0.645408	0.800097	0.393805	0.054298	0.096194
seed(2023)	CV4	NS	Carmen	BayesC	GWAS	43	0.653872	0.813681	0.385327	0.0542849	0.0422772
seed(2023)	CV5	NS	Carmen	BayesC	GWAS	43	0.655837	0.57627	0.387524	0.0544245	0.0473165
seed(1234)	CV1	NS	Carmen	BayesC	GWAS	43	0.645399	0.744379	0.391887	0.0550108	0.0534662
seed(1234)	CV2	NS	Carmen	BayesC	GWAS	43	0.640334	0.736325	0.388727	0.0557405	0.0585462
seed(1234)	CV3	NS	Carmen	BayesC	GWAS	43	0.65729	0.410337	0.389563	0.0530126	0.0486777
seed(1234)	CV4	NS	Carmen	BayesC	GWAS	43	0.650234	0.631095	0.391594	0.0533101	0.0428078
seed(1234)	CV5	NS	Carmen	BayesC	GWAS	43	0.646778	0.653923	0.392615	0.0555992	0.0763118
seed(0000)	CV1	NS	Carmen	BayesC	GWAS	43	0.646333	0.86723	0.392575	0.0544263	0.0639031
seed(0000)	CV2	NS	Carmen	BayesC	GWAS	43	0.648274	0.172787	0.388417	0.0550404	0.070759
seed(0000)	CV3	NS	Carmen	BayesC	GWAS	43	0.636576	0.675056	0.382056	0.0562868	0.0558441
seed(0000)	CV4	NS	Carmen	BayesC	GWAS	43	0.646863	0.703808	0.38499	0.0562508	0.0393067
seed(0000)	CV5	NS	Carmen	BayesC	GWAS	43	0.643694	0.731305	0.395256	0.054757	0.0395073
seed(2023)	CV1	NP	Motilonia	RKHS	Complete	15645	0.718713	0.723446	0.570798	0.0222551	0.0265825
seed(2023)	CV2	NP	Motilonia	RKHS	Complete	15645	0.732798	0.53039	0.567644	0.0220612	0.0264211
seed(2023)	CV3	NP	Motilonia	RKHS	Complete	15645	0.71038	0.899428	0.58074	0.0229526	0.00847026
seed(2023)	CV4	NP	Motilonia	RKHS	Complete	15645	0.705634	0.725506	0.553621	0.0242608	0.0229821
seed(2023)	CV5	NP	Motilonia	RKHS	Complete	15645	0.705745	0.591926	0.523259	0.023145	0.0263247
seed(1234)	CV1	NP	Motilonia	RKHS	Complete	15645	0.704838	0.587063	0.55205	0.0225807	0.0146595
seed(1234)	CV2	NP	Motilonia	RKHS	Complete	15645	0.689883	0.578141	0.516794	0.0245273	0.0171738
seed(1234)	CV3	NP	Motilonia	RKHS	Complete	15645	0.741489	0.907635	0.574722	0.0227168	0.0203193
seed(1234)	CV4	NP	Motilonia	RKHS	Complete	15645	0.693179	0.692231	0.560211	0.0226213	0.0291241
seed(1234)	CV5	NP	Motilonia	RKHS	Complete	15645	0.723267	0.790277	0.580112	0.0227974	0.0329869
seed(0000)	CV1	NP	Motilonia	RKHS	Complete	15645	0.703583	0.593154	0.581673	0.0237885	0.0259593
seed(0000)	CV2	NP	Motilonia	RKHS	Complete	15645	0.719511	0.791695	0.572282	0.0228429	0.0134688
seed(0000)	CV3	NP	Motilonia	RKHS	Complete	15645	0.713851	0.542657	0.543557	0.0238166	0.0365703
seed(0000)	CV4	NP	Motilonia	RKHS	Complete	15645	0.705552	0.670106	0.567417	0.0243021	0.0251521
seed(0000)	CV5	NP	Motilonia	RKHS	Complete	15645	0.710141	0.848518	0.567772	0.0239459	0.0239203
seed(2023)	CV1	NP	Turipana	RKHS	Complete	15645	0.584417	0.465582	0.402116	0.0606029	0.0396597
seed(2023)	CV2	NP	Turipana	RKHS	Complete	15645	0.580412	0.633028	0.439849	0.0600684	0.0760566
seed(2023)	CV3	NP	Turipana	RKHS	Complete	15645	0.536471	0.587646	0.394449	0.062432	0.0817698
seed(2023)	CV4	NP	Turipana	RKHS	Complete	15645	0.53991	0.667938	0.415245	0.0619865	0.0604424
seed(2023)	CV5	NP	Turipana	RKHS	Complete	15645	0.580393	0.828895	0.411976	0.0608987	0.0528721
seed(1234)	CV1	NP	Turipana	RKHS	Complete	15645	0.570302	0.723521	0.412384	0.0608057	0.0715016
seed(1234)	CV2	NP	Turipana	RKHS	Complete	15645	0.587458	0.529984	0.452343	0.0592675	0.0800444
seed(1234)	CV3	NP	Turipana	RKHS	Complete	15645	0.581048	0.407281	0.43412	0.0582675	0.0716208
seed(1234)	CV4	NP	Turipana	RKHS	Complete	15645	0.550111	0.662454	0.402213	0.0606949	0.050603
seed(1234)	CV5	NP	Turipana	RKHS	Complete	15645	0.549819	0.420307	0.427322	0.061489	0.0304303
seed(0000)	CV1	NP	Turipana	RKHS	Complete	15645	0.532667	0.517026	0.423316	0.0615601	0.08588
seed(0000)	CV2	NP	Turipana	RKHS	Complete	15645	0.562623	0.546185	0.416317	0.0607537	0.0581236
seed(0000)	CV3	NP	Turipana	RKHS	Complete	15645	0.57859	0.612756	0.439855	0.0601889	0.0567854
seed(0000)	CV4	NP	Turipana	RKHS	Complete	15645	0.553644	0.171524	0.419169	0.0610462	0.0341634
seed(0000)	CV5	NP	Turipana	RKHS	Complete	15645	0.553558	0.630213	0.400335	0.0619885	0.0652979
seed(2023)	CV1	NP	Carmen	RKHS	Complete	15645	0.527642	0.641352	0.427803	0.0965357	0.146779
seed(2023)	CV2	NP	Carmen	RKHS	Complete	15645	0.56842	0.686296	0.453953	0.0915554	0.0623748
seed(2023)	CV3	NP	Carmen	RKHS	Complete	15645	0.580492	0.716765	0.424058	0.0918882	0.0831606
seed(2023)	CV4	NP	Carmen	RKHS	Complete	15645	0.584301	0.459173	0.445511	0.0910434	0.0675183
seed(2023)	CV5	NP	Carmen	RKHS	Complete	15645	0.559562	0.502328	0.415669	0.0928527	0.0982916
seed(1234)	CV1	NP	Carmen	RKHS	Complete	15645	0.592122	0.720245	0.436824	0.0909431	0.137102
seed(1234)	CV2	NP	Carmen	RKHS	Complete	15645	0.586243	0.76742	0.46913	0.0902188	0.0859032
seed(1234)	CV3	NP	Carmen	RKHS	Complete	15645	0.571813	0.481898	0.431474	0.0935226	0.0548436
seed(1234)	CV4	NP	Carmen	RKHS	Complete	15645	0.548655	0.391393	0.43535	0.0946988	0.0902353
seed(1234)	CV5	NP	Carmen	RKHS	Complete	15645	0.576499	0.33271	0.449166	0.0928196	0.092462
seed(0000)	CV1	NP	Carmen	RKHS	Complete	15645	0.584361	0.744962	0.446701	0.0914864	0.113063
seed(0000)	CV2	NP	Carmen	RKHS	Complete	15645	0.587513	0.540342	0.478779	0.0914053	0.0659638
seed(0000)	CV3	NP	Carmen	RKHS	Complete	15645	0.558379	0.545312	0.432529	0.0935361	0.07995
seed(0000)	CV4	NP	Carmen	RKHS	Complete	15645	0.564514	0.591835	0.433155	0.0948357	0.0653176
seed(0000)	CV5	NP	Carmen	RKHS	Complete	15645	0.554954	0.480093	0.435407	0.0953123	0.13675
seed(2023)	CV1	NP	Motilonia	BRR	Complete	15645	0.6854	0.754977	0.724237	0.0238282	0.026047
seed(2023)	CV2	NP	Motilonia	BRR	Complete	15645	0.722429	0.51999	0.73833	0.0214253	0.0266759
seed(2023)	CV3	NP	Motilonia	BRR	Complete	15645	0.724758	0.911155	0.732569	0.0220295	0.00786736
seed(2023)	CV4	NP	Motilonia	BRR	Complete	15645	0.675993	0.70427	0.729936	0.0257935	0.0245635
seed(2023)	CV5	NP	Motilonia	BRR	Complete	15645	0.69234	0.613138	0.728464	0.0234725	0.0257686
seed(1234)	CV1	NP	Motilonia	BRR	Complete	15645	0.727167	0.617718	0.738631	0.0209196	0.0142019
seed(1234)	CV2	NP	Motilonia	BRR	Complete	15645	0.722245	0.571343	0.730811	0.0215618	0.0154593
seed(1234)	CV3	NP	Motilonia	BRR	Complete	15645	0.706097	0.888921	0.73405	0.0231893	0.0210124
seed(1234)	CV4	NP	Motilonia	BRR	Complete	15645	0.761265	0.760427	0.733363	0.0191514	0.0251171
seed(1234)	CV5	NP	Motilonia	BRR	Complete	15645	0.736165	0.816896	0.730768	0.0204575	0.0287075
seed(0000)	CV1	NP	Motilonia	BRR	Complete	15645	0.741097	0.638204	0.734894	0.0200065	0.0234672
seed(0000)	CV2	NP	Motilonia	BRR	Complete	15645	0.736663	0.808227	0.741969	0.0207239	0.0113896
seed(0000)	CV3	NP	Motilonia	BRR	Complete	15645	0.676898	0.507765	0.721229	0.0248682	0.0374211
seed(0000)	CV4	NP	Motilonia	BRR	Complete	15645	0.719926	0.662479	0.730835	0.022083	0.0239507
seed(0000)	CV5	NP	Motilonia	BRR	Complete	15645	0.718911	0.840734	0.729053	0.0213022	0.0215058
seed(2023)	CV1	NP	Turipana	BRR	Complete	15645	0.47899	0.387914	0.539176	0.0636845	0.0415937
seed(2023)	CV2	NP	Turipana	BRR	Complete	15645	0.589537	0.694689	0.542814	0.0588669	0.0730591
seed(2023)	CV3	NP	Turipana	BRR	Complete	15645	0.588882	0.551788	0.550918	0.0594937	0.0832253
seed(2023)	CV4	NP	Turipana	BRR	Complete	15645	0.634099	0.775164	0.543399	0.0564546	0.0566483
seed(2023)	CV5	NP	Turipana	BRR	Complete	15645	0.623303	0.746789	0.539186	0.0566082	0.0511057
seed(1234)	CV1	NP	Turipana	BRR	Complete	15645	0.644853	0.78404	0.549221	0.0574233	0.0652109
seed(1234)	CV2	NP	Turipana	BRR	Complete	15645	0.630581	0.646917	0.543372	0.0550548	0.0723706
seed(1234)	CV3	NP	Turipana	BRR	Complete	15645	0.659124	0.532667	0.549197	0.056054	0.0718119
seed(1234)	CV4	NP	Turipana	BRR	Complete	15645	0.638935	0.717772	0.545824	0.0547344	0.0456422
seed(1234)	CV5	NP	Turipana	BRR	Complete	15645	0.586171	0.458475	0.549447	0.0587324	0.0295147
seed(0000)	CV1	NP	Turipana	BRR	Complete	15645	0.592366	0.629721	0.549438	0.0583855	0.0813216
seed(0000)	CV2	NP	Turipana	BRR	Complete	15645	0.599078	0.52293	0.541327	0.057342	0.0561011
seed(0000)	CV3	NP	Turipana	BRR	Complete	15645	0.611179	0.701311	0.547931	0.0573956	0.0516002
seed(0000)	CV4	NP	Turipana	BRR	Complete	15645	0.778023	0.523804	0.567592	0.0424752	0.0281837
seed(0000)	CV5	NP	Turipana	BRR	Complete	15645	0.554561	0.669587	0.548585	0.0616202	0.063723
seed(2023)	CV1	NP	Carmen	BRR	Complete	15645	0.566723	0.732099	0.442181	0.092708	0.135993
seed(2023)	CV2	NP	Carmen	BRR	Complete	15645	0.669688	0.736344	0.452396	0.0790926	0.0537973
seed(2023)	CV3	NP	Carmen	BRR	Complete	15645	0.578998	0.731159	0.445949	0.0903492	0.0783043
seed(2023)	CV4	NP	Carmen	BRR	Complete	15645	0.590924	0.501522	0.44886	0.0905291	0.0681317
seed(2023)	CV5	NP	Carmen	BRR	Complete	15645	0.619337	0.566359	0.445701	0.0845765	0.0888178
seed(1234)	CV1	NP	Carmen	BRR	Complete	15645	0.61242	0.719161	0.443106	0.0874776	0.135404
seed(1234)	CV2	NP	Carmen	BRR	Complete	15645	0.589515	0.785266	0.44188	0.0899839	0.0850025
seed(1234)	CV3	NP	Carmen	BRR	Complete	15645	0.653817	0.619474	0.452066	0.0790423	0.050105
seed(1234)	CV4	NP	Carmen	BRR	Complete	15645	0.638517	0.509875	0.447779	0.082917	0.0791682
seed(1234)	CV5	NP	Carmen	BRR	Complete	15645	0.612328	0.413723	0.446562	0.087985	0.0870163
seed(0000)	CV1	NP	Carmen	BRR	Complete	15645	0.598038	0.776253	0.443484	0.0885935	0.105309
seed(0000)	CV2	NP	Carmen	BRR	Complete	15645	0.61859	0.535291	0.449545	0.0849295	0.0660783
seed(0000)	CV3	NP	Carmen	BRR	Complete	15645	0.609817	0.605494	0.447596	0.0880797	0.0765828
seed(0000)	CV4	NP	Carmen	BRR	Complete	15645	0.699475	0.620888	0.464262	0.0729849	0.060313
seed(0000)	CV5	NP	Carmen	BRR	Complete	15645	0.579933	0.52078	0.447302	0.09304	0.133456
seed(2023)	CV1	NP	Motilonia	BL	Complete	15645	0.59365	0.684777	0.511323	0.0887412	0.136575
seed(2023)	CV2	NP	Motilonia	BL	Complete	15645	0.650235	0.767469	0.509481	0.0803847	0.0541732
seed(2023)	CV3	NP	Motilonia	BL	Complete	15645	0.666986	0.760347	0.493628	0.0787971	0.0678268
seed(2023)	CV4	NP	Motilonia	BL	Complete	15645	0.573592	0.481519	0.454757	0.0910884	0.0701799
seed(2023)	CV5	NP	Motilonia	BL	Complete	15645	0.676843	0.658777	0.539282	0.0777431	0.0763786
seed(1234)	CV1	NP	Motilonia	BL	Complete	15645	0.630593	0.76602	0.500644	0.0833716	0.122791
seed(1234)	CV2	NP	Motilonia	BL	Complete	15645	0.608796	0.820787	0.498253	0.0873955	0.0777591
seed(1234)	CV3	NP	Motilonia	BL	Complete	15645	0.620972	0.639567	0.492303	0.0853414	0.0494555
seed(1234)	CV4	NP	Motilonia	BL	Complete	15645	0.616848	0.487643	0.476553	0.0873403	0.0831067
seed(1234)	CV5	NP	Motilonia	BL	Complete	15645	0.625644	0.398862	0.521109	0.0846135	0.0872159
seed(0000)	CV1	NP	Motilonia	BL	Complete	15645	0.620268	0.75278	0.480272	0.0840176	0.101962
seed(0000)	CV2	NP	Motilonia	BL	Complete	15645	0.610705	0.569708	0.47549	0.0865311	0.0627941
seed(0000)	CV3	NP	Motilonia	BL	Complete	15645	0.637215	0.660684	0.475237	0.0850546	0.0714461
seed(0000)	CV4	NP	Motilonia	BL	Complete	15645	0.656024	0.580106	0.507948	0.0804213	0.0647153
seed(0000)	CV5	NP	Motilonia	BL	Complete	15645	0.6428	0.649908	0.521313	0.0828333	0.115436
seed(2023)	CV1	NP	Turipana	BL	Complete	15645	0.65661	0.508956	0.599078	0.0543872	0.037784
seed(2023)	CV2	NP	Turipana	BL	Complete	15645	0.653019	0.757986	0.608675	0.053977	0.06623
seed(2023)	CV3	NP	Turipana	BL	Complete	15645	0.718584	0.697144	0.615216	0.0489989	0.0717399
seed(2023)	CV4	NP	Turipana	BL	Complete	15645	0.682487	0.812538	0.602466	0.0523361	0.0490843
seed(2023)	CV5	NP	Turipana	BL	Complete	15645	0.639528	0.828024	0.627278	0.0547897	0.0440989
seed(1234)	CV1	NP	Turipana	BL	Complete	15645	0.626908	0.765221	0.610382	0.0554775	0.0630886
seed(1234)	CV2	NP	Turipana	BL	Complete	15645	0.607387	0.587193	0.600495	0.0575312	0.0742117
seed(1234)	CV3	NP	Turipana	BL	Complete	15645	0.618849	0.447014	0.570674	0.055745	0.0703996
seed(1234)	CV4	NP	Turipana	BL	Complete	15645	0.634436	0.76938	0.575326	0.0557063	0.0437667
seed(1234)	CV5	NP	Turipana	BL	Complete	15645	0.631912	0.505543	0.617129	0.0546336	0.0278332
seed(0000)	CV1	NP	Turipana	BL	Complete	15645	0.658606	0.679151	0.620167	0.0533115	0.0735731
seed(0000)	CV2	NP	Turipana	BL	Complete	15645	0.665417	0.603385	0.614547	0.0522242	0.0513423
seed(0000)	CV3	NP	Turipana	BL	Complete	15645	0.626387	0.73503	0.635921	0.0565959	0.0518437
seed(0000)	CV4	NP	Turipana	BL	Complete	15645	0.604932	0.269456	0.611676	0.0566387	0.0327879
seed(0000)	CV5	NP	Turipana	BL	Complete	15645	0.597018	0.676599	0.580021	0.0569006	0.056585
seed(2023)	CV1	NP	Carmen	BL	Complete	15645	0.59365	0.684777	0.511323	0.0887412	0.136575
seed(2023)	CV2	NP	Carmen	BL	Complete	15645	0.650235	0.767469	0.509481	0.0803847	0.0541732
seed(2023)	CV3	NP	Carmen	BL	Complete	15645	0.666986	0.760347	0.493628	0.0787971	0.0678268
seed(2023)	CV4	NP	Carmen	BL	Complete	15645	0.573592	0.481519	0.454757	0.0910884	0.0701799
seed(2023)	CV5	NP	Carmen	BL	Complete	15645	0.676843	0.658777	0.539282	0.0777431	0.0763786
seed(1234)	CV1	NP	Carmen	BL	Complete	15645	0.630593	0.76602	0.500644	0.0833716	0.122791
seed(1234)	CV2	NP	Carmen	BL	Complete	15645	0.608796	0.820787	0.498253	0.0873955	0.0777591
seed(1234)	CV3	NP	Carmen	BL	Complete	15645	0.620972	0.639567	0.492303	0.0853414	0.0494555
seed(1234)	CV4	NP	Carmen	BL	Complete	15645	0.616848	0.487643	0.476553	0.0873403	0.0831067
seed(1234)	CV5	NP	Carmen	BL	Complete	15645	0.625644	0.398862	0.521109	0.0846135	0.0872159
seed(0000)	CV1	NP	Carmen	BL	Complete	15645	0.620268	0.75278	0.480272	0.0840176	0.101962
seed(0000)	CV2	NP	Carmen	BL	Complete	15645	0.610705	0.569708	0.47549	0.0865311	0.0627941
seed(0000)	CV3	NP	Carmen	BL	Complete	15645	0.637215	0.660684	0.475237	0.0850546	0.0714461
seed(0000)	CV4	NP	Carmen	BL	Complete	15645	0.656024	0.580106	0.507948	0.0804213	0.0647153
seed(0000)	CV5	NP	Carmen	BL	Complete	15645	0.6428	0.649908	0.521313	0.0828333	0.115436
seed(2023)	CV1	NP	Motilonia	BayesA	Complete	15645	0.78116	0.811512	0.749195	0.0182364	0.0202963
seed(2023)	CV2	NP	Motilonia	BayesA	Complete	15645	0.776396	0.591824	0.750433	0.0179681	0.0225144
seed(2023)	CV3	NP	Motilonia	BayesA	Complete	15645	0.813174	0.946593	0.749244	0.0159341	0.00461889
seed(2023)	CV4	NP	Motilonia	BayesA	Complete	15645	0.767972	0.765362	0.747739	0.018608	0.0184721
seed(2023)	CV5	NP	Motilonia	BayesA	Complete	15645	0.798694	0.787611	0.749344	0.0172723	0.0170181
seed(1234)	CV1	NP	Motilonia	BayesA	Complete	15645	0.776188	0.602586	0.753605	0.0183375	0.0150877
seed(1234)	CV2	NP	Motilonia	BayesA	Complete	15645	0.794041	0.695913	0.755363	0.0168889	0.0122485
seed(1234)	CV3	NP	Motilonia	BayesA	Complete	15645	0.818009	0.894698	0.758463	0.0161679	0.0151763
seed(1234)	CV4	NP	Motilonia	BayesA	Complete	15645	0.776168	0.798564	0.74834	0.018232	0.0225073
seed(1234)	CV5	NP	Motilonia	BayesA	Complete	15645	0.794119	0.87253	0.751501	0.0173847	0.0229882
seed(0000)	CV1	NP	Motilonia	BayesA	Complete	15645	0.783824	0.712524	0.743142	0.0181309	0.0195428
seed(0000)	CV2	NP	Motilonia	BayesA	Complete	15645	0.818032	0.871808	0.758351	0.015762	0.0087979
seed(0000)	CV3	NP	Motilonia	BayesA	Complete	15645	0.81011	0.74673	0.746115	0.0169285	0.0263818
seed(0000)	CV4	NP	Motilonia	BayesA	Complete	15645	0.76753	0.754887	0.755046	0.0184978	0.0178591
seed(0000)	CV5	NP	Motilonia	BayesA	Complete	15645	0.770642	0.861052	0.752926	0.0184614	0.0178219
seed(2023)	CV1	NP	Turipana	BayesA	Complete	15645	0.698181	0.568622	0.562113	0.0500358	0.0342355
seed(2023)	CV2	NP	Turipana	BayesA	Complete	15645	0.774327	0.800697	0.572965	0.0422053	0.0541206
seed(2023)	CV3	NP	Turipana	BayesA	Complete	15645	0.767734	0.780054	0.573189	0.0435679	0.0664517
seed(2023)	CV4	NP	Turipana	BayesA	Complete	15645	0.739564	0.79702	0.575702	0.0449081	0.0463864
seed(2023)	CV5	NP	Turipana	BayesA	Complete	15645	0.780087	0.883098	0.577893	0.0448406	0.0358761
seed(1234)	CV1	NP	Turipana	BayesA	Complete	15645	0.695126	0.790953	0.571741	0.0485176	0.0555321
seed(1234)	CV2	NP	Turipana	BayesA	Complete	15645	0.797831	0.766974	0.577711	0.0426406	0.0551954
seed(1234)	CV3	NP	Turipana	BayesA	Complete	15645	0.746014	0.600936	0.571869	0.0453699	0.0618941
seed(1234)	CV4	NP	Turipana	BayesA	Complete	15645	0.691133	0.813532	0.568579	0.0494572	0.0364157
seed(1234)	CV5	NP	Turipana	BayesA	Complete	15645	0.737337	0.671365	0.566153	0.0453115	0.0221936
seed(0000)	CV1	NP	Turipana	BayesA	Complete	15645	0.730843	0.796263	0.572301	0.0458338	0.0640848
seed(0000)	CV2	NP	Turipana	BayesA	Complete	15645	0.768194	0.684231	0.576798	0.0437488	0.0446029
seed(0000)	CV3	NP	Turipana	BayesA	Complete	15645	0.766815	0.85417	0.581353	0.0422166	0.0346649
seed(0000)	CV4	NP	Turipana	BayesA	Complete	15645	0.752767	0.48692	0.564111	0.045153	0.0274703
seed(0000)	CV5	NP	Turipana	BayesA	Complete	15645	0.710582	0.859355	0.567809	0.0474222	0.0425632
seed(2023)	CV1	NP	Carmen	BayesA	Complete	15645	0.696841	0.797397	0.45864	0.0731187	0.11082
seed(2023)	CV2	NP	Carmen	BayesA	Complete	15645	0.731947	0.808143	0.464336	0.0675936	0.045312
seed(2023)	CV3	NP	Carmen	BayesA	Complete	15645	0.694878	0.811614	0.462401	0.0734071	0.0591738
seed(2023)	CV4	NP	Carmen	BayesA	Complete	15645	0.712239	0.579452	0.460762	0.0710804	0.0613892
seed(2023)	CV5	NP	Carmen	BayesA	Complete	15645	0.699055	0.747806	0.455588	0.0734167	0.0662081
seed(1234)	CV1	NP	Carmen	BayesA	Complete	15645	0.688548	0.747181	0.466327	0.0745123	0.12111
seed(1234)	CV2	NP	Carmen	BayesA	Complete	15645	0.69015	0.864234	0.458625	0.0752278	0.0644833
seed(1234)	CV3	NP	Carmen	BayesA	Complete	15645	0.747854	0.743459	0.460901	0.0665311	0.0399389
seed(1234)	CV4	NP	Carmen	BayesA	Complete	15645	0.71249	0.61267	0.466592	0.0723276	0.0684547
seed(1234)	CV5	NP	Carmen	BayesA	Complete	15645	0.687701	0.485667	0.459003	0.0748474	0.0789332
seed(0000)	CV1	NP	Carmen	BayesA	Complete	15645	0.692471	0.792692	0.460999	0.0731684	0.0885695
seed(0000)	CV2	NP	Carmen	BayesA	Complete	15645	0.738064	0.704079	0.459334	0.067782	0.0484924
seed(0000)	CV3	NP	Carmen	BayesA	Complete	15645	0.709826	0.792335	0.455022	0.0708484	0.05121
seed(0000)	CV4	NP	Carmen	BayesA	Complete	15645	0.709745	0.64522	0.461112	0.0734604	0.0588602
seed(0000)	CV5	NP	Carmen	BayesA	Complete	15645	0.726321	0.750969	0.46178	0.0678561	0.0965107
seed(2023)	CV1	NP	Motilonia	BayesB	Complete	15645	0.769753	0.807937	0.748187	0.0188937	0.0208506
seed(2023)	CV2	NP	Motilonia	BayesB	Complete	15645	0.745874	0.541975	0.738464	0.0207818	0.0250479
seed(2023)	CV3	NP	Motilonia	BayesB	Complete	15645	0.792075	0.913914	0.749433	0.0176765	0.00644646
seed(2023)	CV4	NP	Motilonia	BayesB	Complete	15645	0.776337	0.711144	0.750872	0.0182517	0.0201419
seed(2023)	CV5	NP	Motilonia	BayesB	Complete	15645	0.820824	0.787287	0.758105	0.0144536	0.0152721
seed(1234)	CV1	NP	Motilonia	BayesB	Complete	15645	0.80295	0.669875	0.752851	0.0171003	0.0130989
seed(1234)	CV2	NP	Motilonia	BayesB	Complete	15645	0.799066	0.690233	0.755064	0.0170904	0.0123531
seed(1234)	CV3	NP	Motilonia	BayesB	Complete	15645	0.825813	0.921173	0.765456	0.0150608	0.0120619
seed(1234)	CV4	NP	Motilonia	BayesB	Complete	15645	0.778399	0.788996	0.748653	0.0177068	0.0234295
seed(1234)	CV5	NP	Motilonia	BayesB	Complete	15645	0.765021	0.84712	0.749214	0.0194503	0.0276344
seed(0000)	CV1	NP	Motilonia	BayesB	Complete	15645	0.766857	0.662852	0.750892	0.0184858	0.0216817
seed(0000)	CV2	NP	Motilonia	BayesB	Complete	15645	0.786206	0.830508	0.751801	0.0177162	0.0105088
seed(0000)	CV3	NP	Motilonia	BayesB	Complete	15645	0.781154	0.652889	0.753546	0.0180906	0.0307122
seed(0000)	CV4	NP	Motilonia	BayesB	Complete	15645	0.765961	0.73988	0.743845	0.0188102	0.0193751
seed(0000)	CV5	NP	Motilonia	BayesB	Complete	15645	0.807616	0.891215	0.755304	0.0166013	0.0159356
seed(2023)	CV1	NP	Turipana	BayesB	Complete	15645	0.737817	0.622709	0.571282	0.0459488	0.0319807
seed(2023)	CV2	NP	Turipana	BayesB	Complete	15645	0.664701	0.745783	0.552673	0.0535408	0.0686206
seed(2023)	CV3	NP	Turipana	BayesB	Complete	15645	0.702423	0.689183	0.570019	0.0485215	0.0697254
seed(2023)	CV4	NP	Turipana	BayesB	Complete	15645	0.658679	0.773396	0.548623	0.0557976	0.0553728
seed(2023)	CV5	NP	Turipana	BayesB	Complete	15645	0.742808	0.84792	0.57271	0.0468754	0.0385675
seed(1234)	CV1	NP	Turipana	BayesB	Complete	15645	0.748997	0.847296	0.578392	0.0439841	0.0476487
seed(1234)	CV2	NP	Turipana	BayesB	Complete	15645	0.790988	0.761817	0.581799	0.0418247	0.0539902
seed(1234)	CV3	NP	Turipana	BayesB	Complete	15645	0.689105	0.661128	0.563416	0.0490146	0.0624081
seed(1234)	CV4	NP	Turipana	BayesB	Complete	15645	0.682706	0.735538	0.565758	0.051632	0.044325
seed(1234)	CV5	NP	Turipana	BayesB	Complete	15645	0.762181	0.652251	0.579438	0.0435325	0.0232019
seed(0000)	CV1	NP	Turipana	BayesB	Complete	15645	0.747056	0.791513	0.566682	0.0452441	0.0604819
seed(0000)	CV2	NP	Turipana	BayesB	Complete	15645	0.805728	0.730111	0.583695	0.0369159	0.0380805
seed(0000)	CV3	NP	Turipana	BayesB	Complete	15645	0.759497	0.804488	0.564629	0.0434572	0.0394527
seed(0000)	CV4	NP	Turipana	BayesB	Complete	15645	0.66914	0.138079	0.562445	0.0529267	0.032922
seed(0000)	CV5	NP	Turipana	BayesB	Complete	15645	0.655593	0.754763	0.552444	0.0556476	0.0566512
seed(2023)	CV1	NP	Carmen	BayesB	Complete	15645	0.607246	0.709595	0.452217	0.0865326	0.12933
seed(2023)	CV2	NP	Carmen	BayesB	Complete	15645	0.677196	0.781594	0.457312	0.0777695	0.0512233
seed(2023)	CV3	NP	Carmen	BayesB	Complete	15645	0.653692	0.783062	0.46003	0.0787656	0.0653622
seed(2023)	CV4	NP	Carmen	BayesB	Complete	15645	0.625375	0.535858	0.452401	0.0856023	0.0622671
seed(2023)	CV5	NP	Carmen	BayesB	Complete	15645	0.736229	0.728269	0.46496	0.0701842	0.0670653
seed(1234)	CV1	NP	Carmen	BayesB	Complete	15645	0.728175	0.834941	0.469621	0.06771	0.102537
seed(1234)	CV2	NP	Carmen	BayesB	Complete	15645	0.723543	0.892092	0.463917	0.0689735	0.0544804
seed(1234)	CV3	NP	Carmen	BayesB	Complete	15645	0.734418	0.773719	0.461542	0.0667788	0.041657
seed(1234)	CV4	NP	Carmen	BayesB	Complete	15645	0.691232	0.611503	0.464041	0.07624	0.0701049
seed(1234)	CV5	NP	Carmen	BayesB	Complete	15645	0.722649	0.574615	0.462483	0.0705413	0.0718146
seed(0000)	CV1	NP	Carmen	BayesB	Complete	15645	0.691187	0.804869	0.465813	0.0735908	0.0856995
seed(0000)	CV2	NP	Carmen	BayesB	Complete	15645	0.72027	0.669399	0.463384	0.0702799	0.0530036
seed(0000)	CV3	NP	Carmen	BayesB	Complete	15645	0.657835	0.696583	0.459652	0.0782688	0.0630443
seed(0000)	CV4	NP	Carmen	BayesB	Complete	15645	0.692017	0.636888	0.446721	0.0758092	0.0602417
seed(0000)	CV5	NP	Carmen	BayesB	Complete	15645	0.714482	0.722997	0.461064	0.0714093	0.101667
seed(2023)	CV1	NP	Motilonia	BayesC	Complete	15645	0.778869	0.816414	0.75596	0.0174507	0.0189704
seed(2023)	CV2	NP	Motilonia	BayesC	Complete	15645	0.773971	0.58306	0.760381	0.0184464	0.0228443
seed(2023)	CV3	NP	Motilonia	BayesC	Complete	15645	0.803108	0.920549	0.757978	0.0174024	0.0058699
seed(2023)	CV4	NP	Motilonia	BayesC	Complete	15645	0.870465	0.829539	0.778833	0.0119241	0.014064
seed(2023)	CV5	NP	Motilonia	BayesC	Complete	15645	0.769254	0.710886	0.756753	0.0185292	0.0200531
seed(1234)	CV1	NP	Motilonia	BayesC	Complete	15645	0.779857	0.629623	0.753632	0.0178438	0.0142826
seed(1234)	CV2	NP	Motilonia	BayesC	Complete	15645	0.817123	0.715811	0.767542	0.0157651	0.0109568
seed(1234)	CV3	NP	Motilonia	BayesC	Complete	15645	0.807834	0.915738	0.771532	0.0163571	0.0143988
seed(1234)	CV4	NP	Motilonia	BayesC	Complete	15645	0.79534	0.813399	0.747429	0.0172693	0.0218549
seed(1234)	CV5	NP	Motilonia	BayesC	Complete	15645	0.803772	0.879802	0.767774	0.0165998	0.0217502
seed(0000)	CV1	NP	Motilonia	BayesC	Complete	15645	0.852153	0.828597	0.775383	0.013444	0.0135663
seed(0000)	CV2	NP	Motilonia	BayesC	Complete	15645	0.773317	0.838128	0.749893	0.0189057	0.0112625
seed(0000)	CV3	NP	Motilonia	BayesC	Complete	15645	0.836943	0.800046	0.768441	0.014667	0.0234526
seed(0000)	CV4	NP	Motilonia	BayesC	Complete	15645	0.789789	0.75302	0.756368	0.0176865	0.0196367
seed(0000)	CV5	NP	Motilonia	BayesC	Complete	15645	0.833362	0.890358	0.760857	0.0150125	0.0157299
seed(2023)	CV1	NP	Turipana	BayesC	Complete	15645	0.827246	0.75275	0.596585	0.0357729	0.024935
seed(2023)	CV2	NP	Turipana	BayesC	Complete	15645	0.729367	0.809708	0.583714	0.0477513	0.0613099
seed(2023)	CV3	NP	Turipana	BayesC	Complete	15645	0.829955	0.85452	0.609458	0.0355071	0.0534432
seed(2023)	CV4	NP	Turipana	BayesC	Complete	15645	0.846776	0.889516	0.601981	0.032722	0.0319557
seed(2023)	CV5	NP	Turipana	BayesC	Complete	15645	0.859048	0.899324	0.616843	0.0312135	0.024113
seed(1234)	CV1	NP	Turipana	BayesC	Complete	15645	0.780839	0.8732	0.584694	0.0405379	0.0453338
seed(1234)	CV2	NP	Turipana	BayesC	Complete	15645	0.86446	0.85744	0.611967	0.029697	0.0371923
seed(1234)	CV3	NP	Turipana	BayesC	Complete	15645	0.828965	0.776517	0.599269	0.0351308	0.051993
seed(1234)	CV4	NP	Turipana	BayesC	Complete	15645	0.786405	0.840334	0.589389	0.0421878	0.0326791
seed(1234)	CV5	NP	Turipana	BayesC	Complete	15645	0.77686	0.700094	0.592015	0.0420524	0.0220955
seed(0000)	CV1	NP	Turipana	BayesC	Complete	15645	0.908169	0.940198	0.630366	0.0227987	0.0309741
seed(0000)	CV2	NP	Turipana	BayesC	Complete	15645	0.810694	0.717852	0.592626	0.0365903	0.0395685
seed(0000)	CV3	NP	Turipana	BayesC	Complete	15645	0.832522	0.877775	0.614008	0.0337458	0.0290476
seed(0000)	CV4	NP	Turipana	BayesC	Complete	15645	0.692643	0.419416	0.571596	0.0502347	0.0310966
seed(0000)	CV5	NP	Turipana	BayesC	Complete	15645	0.695798	0.769154	0.574658	0.0505132	0.0483224
seed(2023)	CV1	NP	Carmen	BayesC	Complete	15645	0.69685	0.801656	0.465666	0.0738258	0.110873
seed(2023)	CV2	NP	Carmen	BayesC	Complete	15645	0.656165	0.780639	0.460389	0.0811335	0.0510776
seed(2023)	CV3	NP	Carmen	BayesC	Complete	15645	0.62779	0.790247	0.461077	0.0840168	0.0688744
seed(2023)	CV4	NP	Carmen	BayesC	Complete	15645	0.728366	0.640484	0.463147	0.0696897	0.0583163
seed(2023)	CV5	NP	Carmen	BayesC	Complete	15645	0.716287	0.711332	0.459425	0.0710946	0.0726307
seed(1234)	CV1	NP	Carmen	BayesC	Complete	15645	0.741871	0.798386	0.473545	0.0666115	0.109999
seed(1234)	CV2	NP	Carmen	BayesC	Complete	15645	0.6589	0.857929	0.459805	0.0779208	0.0654873
seed(1234)	CV3	NP	Carmen	BayesC	Complete	15645	0.735921	0.734217	0.466696	0.066819	0.0404467
seed(1234)	CV4	NP	Carmen	BayesC	Complete	15645	0.750622	0.694464	0.471564	0.0644225	0.0604974
seed(1234)	CV5	NP	Carmen	BayesC	Complete	15645	0.757513	0.569303	0.477561	0.0620715	0.070457
seed(0000)	CV1	NP	Carmen	BayesC	Complete	15645	0.763496	0.835644	0.477348	0.0631551	0.0763583
seed(0000)	CV2	NP	Carmen	BayesC	Complete	15645	0.60272	0.513289	0.457904	0.0876371	0.0678721
seed(0000)	CV3	NP	Carmen	BayesC	Complete	15645	0.682736	0.744588	0.468095	0.077167	0.0627822
seed(0000)	CV4	NP	Carmen	BayesC	Complete	15645	0.776708	0.687908	0.48056	0.0590851	0.0523831
seed(0000)	CV5	NP	Carmen	BayesC	Complete	15645	0.715091	0.705677	0.460806	0.0714765	0.101167
seed(2023)	CV1	NP	Motilonia	RKHS	GWAS	43	0.717446	0.682209	0.50673	0.0205289	0.0265954
seed(2023)	CV2	NP	Motilonia	RKHS	GWAS	43	0.728308	0.684531	0.547647	0.0206421	0.0214976
seed(2023)	CV3	NP	Motilonia	RKHS	GWAS	43	0.705391	0.764302	0.475297	0.0213453	0.0110259
seed(2023)	CV4	NP	Motilonia	RKHS	GWAS	43	0.713664	0.776745	0.50584	0.0212431	0.0178055
seed(2023)	CV5	NP	Motilonia	RKHS	GWAS	43	0.712063	0.62508	0.513447	0.0215912	0.025192
seed(1234)	CV1	NP	Motilonia	RKHS	GWAS	43	0.715828	0.453467	0.484015	0.0212803	0.0169979
seed(1234)	CV2	NP	Motilonia	RKHS	GWAS	43	0.719477	0.577024	0.524052	0.0206123	0.0155717
seed(1234)	CV3	NP	Motilonia	RKHS	GWAS	43	0.704608	0.902843	0.472134	0.0220512	0.0158442
seed(1234)	CV4	NP	Motilonia	RKHS	GWAS	43	0.721857	0.697804	0.4946	0.0205386	0.027156
seed(1234)	CV5	NP	Motilonia	RKHS	GWAS	43	0.718721	0.797499	0.483214	0.0209466	0.0278278
seed(0000)	CV1	NP	Motilonia	RKHS	GWAS	43	0.713317	0.469808	0.480158	0.0217222	0.029037
seed(0000)	CV2	NP	Motilonia	RKHS	GWAS	43	0.729581	0.803542	0.497979	0.0201655	0.0120757
seed(0000)	CV3	NP	Motilonia	RKHS	GWAS	43	0.715009	0.716621	0.500927	0.0214836	0.0303084
seed(0000)	CV4	NP	Motilonia	RKHS	GWAS	43	0.712761	0.738022	0.473619	0.0215049	0.019596
seed(0000)	CV5	NP	Motilonia	RKHS	GWAS	43	0.694622	0.858253	0.471177	0.0222504	0.0204761
seed(2023)	CV1	NP	Turipana	RKHS	GWAS	43	0.404196	0.294461	0.228562	0.0668426	0.0445078
seed(2023)	CV2	NP	Turipana	RKHS	GWAS	43	0.404149	0.379923	0.216626	0.0676106	0.0885823
seed(2023)	CV3	NP	Turipana	RKHS	GWAS	43	0.421469	0.442944	0.239871	0.0670437	0.0861529
seed(2023)	CV4	NP	Turipana	RKHS	GWAS	43	0.410586	0.523372	0.242615	0.0668568	0.0689956
seed(2023)	CV5	NP	Turipana	RKHS	GWAS	43	0.434743	0.671247	0.253897	0.0661778	0.0604867
seed(1234)	CV1	NP	Turipana	RKHS	GWAS	43	0.39659	0.567285	0.24025	0.0673375	0.0810594
seed(1234)	CV2	NP	Turipana	RKHS	GWAS	43	0.440193	0.358942	0.246998	0.0657358	0.0862433
seed(1234)	CV3	NP	Turipana	RKHS	GWAS	43	0.425571	0.231832	0.236754	0.0666045	0.0751365
seed(1234)	CV4	NP	Turipana	RKHS	GWAS	43	0.423878	0.504736	0.229377	0.06721	0.0606135
seed(1234)	CV5	NP	Turipana	RKHS	GWAS	43	0.41157	0.213992	0.236607	0.0674165	0.0354723
seed(0000)	CV1	NP	Turipana	RKHS	GWAS	43	0.424054	0.569771	0.240929	0.0666744	0.088689
seed(0000)	CV2	NP	Turipana	RKHS	GWAS	43	0.459469	0.421809	0.257491	0.0653334	0.0656256
seed(0000)	CV3	NP	Turipana	RKHS	GWAS	43	0.412091	0.254944	0.235989	0.0671654	0.0676288
seed(0000)	CV4	NP	Turipana	RKHS	GWAS	43	0.426208	0.131062	0.230608	0.0667856	0.0360827
seed(0000)	CV5	NP	Turipana	RKHS	GWAS	43	0.410273	0.624185	0.244234	0.0671986	0.0656152
seed(2023)	CV1	NP	Carmen	RKHS	GWAS	43	0.457935	0.393529	0.255285	0.105491	0.174345
seed(2023)	CV2	NP	Carmen	RKHS	GWAS	43	0.441506	0.593311	0.24926	0.105947	0.0698104
seed(2023)	CV3	NP	Carmen	RKHS	GWAS	43	0.478816	0.662149	0.264372	0.10372	0.0920664
seed(2023)	CV4	NP	Carmen	RKHS	GWAS	43	0.467468	0.516264	0.254817	0.104956	0.0672969
seed(2023)	CV5	NP	Carmen	RKHS	GWAS	43	0.451068	0.416359	0.252182	0.106878	0.105603
seed(1234)	CV1	NP	Carmen	RKHS	GWAS	43	0.438377	0.609183	0.265284	0.106079	0.161068
seed(1234)	CV2	NP	Carmen	RKHS	GWAS	43	0.444014	0.491623	0.254892	0.106277	0.122198
seed(1234)	CV3	NP	Carmen	RKHS	GWAS	43	0.463868	0.336518	0.274138	0.104875	0.061486
seed(1234)	CV4	NP	Carmen	RKHS	GWAS	43	0.463014	0.30784	0.262746	0.10504	0.0955552
seed(1234)	CV5	NP	Carmen	RKHS	GWAS	43	0.447805	0.357054	0.259656	0.106127	0.0909546
seed(0000)	CV1	NP	Carmen	RKHS	GWAS	43	0.437555	0.494542	0.258908	0.106261	0.145048
seed(0000)	CV2	NP	Carmen	RKHS	GWAS	43	0.426667	0.485998	0.24296	0.106718	0.0712475
seed(0000)	CV3	NP	Carmen	RKHS	GWAS	43	0.445712	0.424733	0.248791	0.10608	0.0891342
seed(0000)	CV4	NP	Carmen	RKHS	GWAS	43	0.453787	0.626944	0.25883	0.105607	0.065307
seed(0000)	CV5	NP	Carmen	RKHS	GWAS	43	0.451963	0.227525	0.250676	0.104845	0.152192
seed(2023)	CV1	NP	Motilonia	BRR	GWAS	43	0.772004	0.751288	0.60043	0.0170922	0.0221865
seed(2023)	CV2	NP	Motilonia	BRR	GWAS	43	0.752241	0.753622	0.586746	0.0187695	0.0182697
seed(2023)	CV3	NP	Motilonia	BRR	GWAS	43	0.760697	0.783621	0.593878	0.0176097	0.0110141
seed(2023)	CV4	NP	Motilonia	BRR	GWAS	43	0.763591	0.784451	0.605721	0.0177474	0.0153574
seed(2023)	CV5	NP	Motilonia	BRR	GWAS	43	0.752602	0.756287	0.59109	0.0186955	0.0194752
seed(1234)	CV1	NP	Motilonia	BRR	GWAS	43	0.755783	0.472354	0.593133	0.0179106	0.0165898
seed(1234)	CV2	NP	Motilonia	BRR	GWAS	43	0.76674	0.565132	0.597599	0.0174854	0.0156095
seed(1234)	CV3	NP	Motilonia	BRR	GWAS	43	0.760739	0.927303	0.606057	0.017585	0.0100259
seed(1234)	CV4	NP	Motilonia	BRR	GWAS	43	0.774034	0.785566	0.600973	0.0168443	0.0213786
seed(1234)	CV5	NP	Motilonia	BRR	GWAS	43	0.765508	0.816475	0.596273	0.0172992	0.0229772
seed(0000)	CV1	NP	Motilonia	BRR	GWAS	43	0.756526	0.566664	0.604301	0.0181205	0.0246115
seed(0000)	CV2	NP	Motilonia	BRR	GWAS	43	0.76621	0.797335	0.597224	0.0174193	0.0106055
seed(0000)	CV3	NP	Motilonia	BRR	GWAS	43	0.77042	0.7934	0.597239	0.0168355	0.0233011
seed(0000)	CV4	NP	Motilonia	BRR	GWAS	43	0.757821	0.765796	0.59977	0.0175438	0.0143163
seed(0000)	CV5	NP	Motilonia	BRR	GWAS	43	0.763822	0.887368	0.602411	0.0170634	0.015927
seed(2023)	CV1	NP	Turipana	BRR	GWAS	43	0.489964	0.445357	0.353643	0.0626035	0.0386357
seed(2023)	CV2	NP	Turipana	BRR	GWAS	43	0.47311	0.517548	0.344787	0.0633074	0.0807696
seed(2023)	CV3	NP	Turipana	BRR	GWAS	43	0.475998	0.563016	0.346369	0.062451	0.074959
seed(2023)	CV4	NP	Turipana	BRR	GWAS	43	0.470204	0.444116	0.348784	0.063478	0.0673234
seed(2023)	CV5	NP	Turipana	BRR	GWAS	43	0.474798	0.689504	0.342782	0.0621244	0.0539551
seed(1234)	CV1	NP	Turipana	BRR	GWAS	43	0.488822	0.59077	0.344045	0.0628119	0.0779845
seed(1234)	CV2	NP	Turipana	BRR	GWAS	43	0.49656	0.419913	0.349997	0.0617803	0.0820821
seed(1234)	CV3	NP	Turipana	BRR	GWAS	43	0.49042	0.30552	0.351812	0.0626799	0.0699137
seed(1234)	CV4	NP	Turipana	BRR	GWAS	43	0.483651	0.609866	0.352996	0.0624758	0.050833
seed(1234)	CV5	NP	Turipana	BRR	GWAS	43	0.484314	0.244997	0.34523	0.0610235	0.0366272
seed(0000)	CV1	NP	Turipana	BRR	GWAS	43	0.50593	0.687088	0.355234	0.0606513	0.0748242
seed(0000)	CV2	NP	Turipana	BRR	GWAS	43	0.46148	0.364399	0.346686	0.0636265	0.0668847
seed(0000)	CV3	NP	Turipana	BRR	GWAS	43	0.478881	0.301035	0.347901	0.0622648	0.0663003
seed(0000)	CV4	NP	Turipana	BRR	GWAS	43	0.468768	0.0913507	0.348597	0.0621809	0.0370257
seed(0000)	CV5	NP	Turipana	BRR	GWAS	43	0.482235	0.71822	0.349713	0.0621008	0.0589285
seed(2023)	CV1	NP	Carmen	BRR	GWAS	43	0.491297	0.44204	0.255987	0.10053	0.166961
seed(2023)	CV2	NP	Carmen	BRR	GWAS	43	0.525864	0.588162	0.25575	0.0967418	0.0681037
seed(2023)	CV3	NP	Carmen	BRR	GWAS	43	0.494078	0.673221	0.252346	0.100051	0.0872006
seed(2023)	CV4	NP	Carmen	BRR	GWAS	43	0.507996	0.522322	0.253292	0.0983859	0.0659791
seed(2023)	CV5	NP	Carmen	BRR	GWAS	43	0.494502	0.458112	0.252362	0.100247	0.0995069
seed(1234)	CV1	NP	Carmen	BRR	GWAS	43	0.503312	0.726056	0.253372	0.0987005	0.139729
seed(1234)	CV2	NP	Carmen	BRR	GWAS	43	0.492561	0.584158	0.24855	0.0994201	0.106901
seed(1234)	CV3	NP	Carmen	BRR	GWAS	43	0.490073	0.344518	0.254667	0.0999965	0.0605704
seed(1234)	CV4	NP	Carmen	BRR	GWAS	43	0.49696	0.30275	0.247395	0.0994106	0.0959151
seed(1234)	CV5	NP	Carmen	BRR	GWAS	43	0.504999	0.358801	0.25464	0.0981025	0.0908932
seed(0000)	CV1	NP	Carmen	BRR	GWAS	43	0.502101	0.591796	0.250346	0.0993672	0.130756
seed(0000)	CV2	NP	Carmen	BRR	GWAS	43	0.518403	0.536308	0.253168	0.0962077	0.0656163
seed(0000)	CV3	NP	Carmen	BRR	GWAS	43	0.511939	0.50338	0.25586	0.0978102	0.078277
seed(0000)	CV4	NP	Carmen	BRR	GWAS	43	0.504779	0.663802	0.256902	0.098324	0.0583841
seed(0000)	CV5	NP	Carmen	BRR	GWAS	43	0.503805	0.321921	0.251576	0.0978123	0.14501
seed(2023)	CV1	NP	Motilonia	BL	GWAS	43	0.729737	0.70298	0.577027	0.0205618	0.0263933
seed(2023)	CV2	NP	Motilonia	BL	GWAS	43	0.685014	0.613212	0.559412	0.0236495	0.0252195
seed(2023)	CV3	NP	Motilonia	BL	GWAS	43	0.690969	0.766278	0.573805	0.0226785	0.0111619
seed(2023)	CV4	NP	Motilonia	BL	GWAS	43	0.747207	0.777298	0.578718	0.01905	0.016416
seed(2023)	CV5	NP	Motilonia	BL	GWAS	43	0.739896	0.758086	0.587839	0.0189876	0.0201054
seed(1234)	CV1	NP	Motilonia	BL	GWAS	43	0.742969	0.519468	0.590922	0.0190546	0.01572
seed(1234)	CV2	NP	Motilonia	BL	GWAS	43	0.716984	0.504541	0.578977	0.0208667	0.0169978
seed(1234)	CV3	NP	Motilonia	BL	GWAS	43	0.737171	0.926472	0.584295	0.0196809	0.0125199
seed(1234)	CV4	NP	Motilonia	BL	GWAS	43	0.705049	0.68532	0.578993	0.0230684	0.0296913
seed(1234)	CV5	NP	Motilonia	BL	GWAS	43	0.762575	0.79824	0.579961	0.0175749	0.0239977
seed(0000)	CV1	NP	Motilonia	BL	GWAS	43	0.748275	0.559319	0.58029	0.0187253	0.0257889
seed(0000)	CV2	NP	Motilonia	BL	GWAS	43	0.665338	0.757641	0.569476	0.0240381	0.014648
seed(0000)	CV3	NP	Motilonia	BL	GWAS	43	0.747723	0.708749	0.587591	0.0192885	0.0290919
seed(0000)	CV4	NP	Motilonia	BL	GWAS	43	0.701058	0.794074	0.560407	0.0225648	0.0204483
seed(0000)	CV5	NP	Motilonia	BL	GWAS	43	0.752741	0.856904	0.584621	0.0186128	0.0180674
seed(2023)	CV1	NP	Turipana	BL	GWAS	43	0.398345	0.294324	0.346764	0.0688067	0.0441429
seed(2023)	CV2	NP	Turipana	BL	GWAS	43	0.397747	0.356643	0.343877	0.0677178	0.0891538
seed(2023)	CV3	NP	Turipana	BL	GWAS	43	0.424831	0.473917	0.331708	0.0679095	0.0818759
seed(2023)	CV4	NP	Turipana	BL	GWAS	43	0.346745	0.465647	0.334951	0.070701	0.0704909
seed(2023)	CV5	NP	Turipana	BL	GWAS	43	0.401548	0.690401	0.340184	0.0688458	0.0655869
seed(1234)	CV1	NP	Turipana	BL	GWAS	43	0.396163	0.529013	0.339974	0.0691999	0.0863628
seed(1234)	CV2	NP	Turipana	BL	GWAS	43	0.413597	0.331139	0.338175	0.0680876	0.0884959
seed(1234)	CV3	NP	Turipana	BL	GWAS	43	0.387263	0.175307	0.336531	0.0685784	0.0758164
seed(1234)	CV4	NP	Turipana	BL	GWAS	43	0.3965	0.439108	0.343695	0.0685141	0.0614026
seed(1234)	CV5	NP	Turipana	BL	GWAS	43	0.364095	0.31715	0.33666	0.0693614	0.0332979
seed(0000)	CV1	NP	Turipana	BL	GWAS	43	0.406944	0.544857	0.334603	0.0679648	0.0901632
seed(0000)	CV2	NP	Turipana	BL	GWAS	43	0.401088	0.322005	0.337502	0.0688934	0.070361
seed(0000)	CV3	NP	Turipana	BL	GWAS	43	0.432458	0.293953	0.341562	0.0679113	0.06607
seed(0000)	CV4	NP	Turipana	BL	GWAS	43	0.382794	0.0134308	0.343939	0.0709344	0.0335356
seed(0000)	CV5	NP	Turipana	BL	GWAS	43	0.365667	0.591881	0.341546	0.0703371	0.071346
seed(2023)	CV1	NP	Carmen	BL	GWAS	43	0.412107	0.336314	0.249561	0.109818	0.180819
seed(2023)	CV2	NP	Carmen	BL	GWAS	43	0.463768	0.611901	0.244483	0.105017	0.0699838
seed(2023)	CV3	NP	Carmen	BL	GWAS	43	0.458769	0.617518	0.253324	0.105405	0.0971545
seed(2023)	CV4	NP	Carmen	BL	GWAS	43	0.445052	0.553115	0.248287	0.109151	0.0668637
seed(2023)	CV5	NP	Carmen	BL	GWAS	43	0.39153	0.423288	0.246374	0.112819	0.104424
seed(1234)	CV1	NP	Carmen	BL	GWAS	43	0.418523	0.568406	0.250311	0.110257	0.173559
seed(1234)	CV2	NP	Carmen	BL	GWAS	43	0.435122	0.516282	0.244115	0.10781	0.120672
seed(1234)	CV3	NP	Carmen	BL	GWAS	43	0.438219	0.369785	0.248092	0.108309	0.0606694
seed(1234)	CV4	NP	Carmen	BL	GWAS	43	0.428464	0.233318	0.24518	0.10922	0.0998602
seed(1234)	CV5	NP	Carmen	BL	GWAS	43	0.421702	0.358854	0.246222	0.108758	0.0908523
seed(0000)	CV1	NP	Carmen	BL	GWAS	43	0.442115	0.493618	0.254223	0.106426	0.14623
seed(0000)	CV2	NP	Carmen	BL	GWAS	43	0.397111	0.416975	0.247833	0.111191	0.0768661
seed(0000)	CV3	NP	Carmen	BL	GWAS	43	0.432005	0.419128	0.242155	0.109918	0.0936052
seed(0000)	CV4	NP	Carmen	BL	GWAS	43	0.405562	0.600572	0.242512	0.111892	0.0721876
seed(0000)	CV5	NP	Carmen	BL	GWAS	43	0.441694	0.209903	0.251479	0.107658	0.153589
seed(2023)	CV1	NP	Motilonia	BayesA	GWAS	43	0.786043	0.755843	0.611309	0.0158146	0.0211765
seed(2023)	CV2	NP	Motilonia	BayesA	GWAS	43	0.787626	0.771355	0.609562	0.0157207	0.0155146
seed(2023)	CV3	NP	Motilonia	BayesA	GWAS	43	0.777291	0.82054	0.605867	0.0166164	0.00946904
seed(2023)	CV4	NP	Motilonia	BayesA	GWAS	43	0.769549	0.792236	0.599712	0.0167252	0.0142148
seed(2023)	CV5	NP	Motilonia	BayesA	GWAS	43	0.772106	0.836718	0.604828	0.0169383	0.0161447
seed(1234)	CV1	NP	Motilonia	BayesA	GWAS	43	0.760966	0.50551	0.608466	0.0177663	0.0154358
seed(1234)	CV2	NP	Motilonia	BayesA	GWAS	43	0.76174	0.551005	0.603077	0.017511	0.0158429
seed(1234)	CV3	NP	Motilonia	BayesA	GWAS	43	0.779121	0.945234	0.612289	0.0159221	0.00786295
seed(1234)	CV4	NP	Motilonia	BayesA	GWAS	43	0.76175	0.766583	0.607371	0.0171595	0.0223909
seed(1234)	CV5	NP	Motilonia	BayesA	GWAS	43	0.769662	0.807489	0.602262	0.0168795	0.0226958
seed(0000)	CV1	NP	Motilonia	BayesA	GWAS	43	0.772556	0.588673	0.615571	0.0166584	0.0237358
seed(0000)	CV2	NP	Motilonia	BayesA	GWAS	43	0.776071	0.805021	0.615411	0.0168603	0.0101708
seed(0000)	CV3	NP	Motilonia	BayesA	GWAS	43	0.776744	0.802813	0.604916	0.0162851	0.0222213
seed(0000)	CV4	NP	Motilonia	BayesA	GWAS	43	0.772963	0.80788	0.603515	0.0165772	0.0125247
seed(0000)	CV5	NP	Motilonia	BayesA	GWAS	43	0.77502	0.867339	0.609459	0.0164918	0.015908
seed(2023)	CV1	NP	Turipana	BayesA	GWAS	43	0.379106	0.218452	0.33796	0.0680359	0.0462892
seed(2023)	CV2	NP	Turipana	BayesA	GWAS	43	0.435292	0.487108	0.350176	0.0661099	0.0847949
seed(2023)	CV3	NP	Turipana	BayesA	GWAS	43	0.304818	0.126307	0.335758	0.0731377	0.0916286
seed(2023)	CV4	NP	Turipana	BayesA	GWAS	43	0.452014	0.522389	0.342971	0.0649417	0.0704296
seed(2023)	CV5	NP	Turipana	BayesA	GWAS	43	0.451006	0.626433	0.346786	0.0645083	0.0599705
seed(1234)	CV1	NP	Turipana	BayesA	GWAS	43	0.431081	0.578278	0.348994	0.0659182	0.0796116
seed(1234)	CV2	NP	Turipana	BayesA	GWAS	43	0.406706	0.263296	0.344554	0.069288	0.090889
seed(1234)	CV3	NP	Turipana	BayesA	GWAS	43	0.365751	0.152033	0.339555	0.0707429	0.0761477
seed(1234)	CV4	NP	Turipana	BayesA	GWAS	43	0.453468	0.627653	0.343442	0.0642449	0.0523243
seed(1234)	CV5	NP	Turipana	BayesA	GWAS	43	0.491739	0.202709	0.35021	0.0636257	0.035897
seed(0000)	CV1	NP	Turipana	BayesA	GWAS	43	0.519437	0.677659	0.353555	0.0599589	0.0735264
seed(0000)	CV2	NP	Turipana	BayesA	GWAS	43	0.43155	0.353342	0.349993	0.0668713	0.0690069
seed(0000)	CV3	NP	Turipana	BayesA	GWAS	43	0.416224	0.334554	0.341002	0.0662036	0.0639838
seed(0000)	CV4	NP	Turipana	BayesA	GWAS	43	0.470273	0.13284	0.343011	0.062812	0.0368113
seed(0000)	CV5	NP	Turipana	BayesA	GWAS	43	0.448029	0.676948	0.345529	0.0654604	0.0644829
seed(2023)	CV1	NP	Carmen	BayesA	GWAS	43	0.513726	0.549173	0.255974	0.100292	0.157234
seed(2023)	CV2	NP	Carmen	BayesA	GWAS	43	0.478717	0.626222	0.2564	0.101614	0.0656923
seed(2023)	CV3	NP	Carmen	BayesA	GWAS	43	0.491928	0.681371	0.252365	0.103861	0.0941694
seed(2023)	CV4	NP	Carmen	BayesA	GWAS	43	0.493692	0.453751	0.251386	0.101035	0.0679733
seed(2023)	CV5	NP	Carmen	BayesA	GWAS	43	0.451932	0.392731	0.255257	0.105892	0.107745
seed(1234)	CV1	NP	Carmen	BayesA	GWAS	43	0.412422	0.594243	0.248439	0.111715	0.174767
seed(1234)	CV2	NP	Carmen	BayesA	GWAS	43	0.423978	0.475628	0.248836	0.110715	0.127867
seed(1234)	CV3	NP	Carmen	BayesA	GWAS	43	0.462485	0.363915	0.248588	0.104473	0.0600135
seed(1234)	CV4	NP	Carmen	BayesA	GWAS	43	0.509162	0.344086	0.254804	0.100728	0.0933283
seed(1234)	CV5	NP	Carmen	BayesA	GWAS	43	0.472535	0.358984	0.251117	0.102027	0.0909598
seed(0000)	CV1	NP	Carmen	BayesA	GWAS	43	0.511678	0.599232	0.259335	0.0972634	0.128193
seed(0000)	CV2	NP	Carmen	BayesA	GWAS	43	0.526649	0.465725	0.258183	0.0963298	0.0722122
seed(0000)	CV3	NP	Carmen	BayesA	GWAS	43	0.485193	0.492657	0.248278	0.10104	0.0825616
seed(0000)	CV4	NP	Carmen	BayesA	GWAS	43	0.3887	0.575742	0.247593	0.113874	0.0754052
seed(0000)	CV5	NP	Carmen	BayesA	GWAS	43	0.440623	0.265716	0.24743	0.107552	0.151113
seed(2023)	CV1	NP	Motilonia	BayesB	GWAS	43	0.74508	0.77517	0.607499	0.0175844	0.019354
seed(2023)	CV2	NP	Motilonia	BayesB	GWAS	43	0.747303	0.654732	0.600627	0.0180906	0.0196892
seed(2023)	CV3	NP	Motilonia	BayesB	GWAS	43	0.766087	0.803544	0.605087	0.016852	0.0121535
seed(2023)	CV4	NP	Motilonia	BayesB	GWAS	43	0.745816	0.75702	0.601381	0.018039	0.0166918
seed(2023)	CV5	NP	Motilonia	BayesB	GWAS	43	0.763809	0.818874	0.611075	0.0173328	0.015441
seed(1234)	CV1	NP	Motilonia	BayesB	GWAS	43	0.766463	0.570927	0.600933	0.0172884	0.0147
seed(1234)	CV2	NP	Motilonia	BayesB	GWAS	43	0.756928	0.511463	0.602794	0.0171789	0.0188412
seed(1234)	CV3	NP	Motilonia	BayesB	GWAS	43	0.746433	0.935552	0.609424	0.0178748	0.00872795
seed(1234)	CV4	NP	Motilonia	BayesB	GWAS	43	0.753254	0.766293	0.608595	0.0176403	0.022743
seed(1234)	CV5	NP	Motilonia	BayesB	GWAS	43	0.754933	0.821314	0.603788	0.0177526	0.0212659
seed(0000)	CV1	NP	Motilonia	BayesB	GWAS	43	0.762494	0.608654	0.607763	0.0174762	0.0231013
seed(0000)	CV2	NP	Motilonia	BayesB	GWAS	43	0.751389	0.821952	0.602784	0.0178081	0.00960811
seed(0000)	CV3	NP	Motilonia	BayesB	GWAS	43	0.749625	0.70446	0.603134	0.0177806	0.0288189
seed(0000)	CV4	NP	Motilonia	BayesB	GWAS	43	0.749745	0.767265	0.603736	0.0178756	0.0149528
seed(0000)	CV5	NP	Motilonia	BayesB	GWAS	43	0.729208	0.844925	0.604735	0.0187873	0.0205547
seed(2023)	CV1	NP	Turipana	BayesB	GWAS	43	0.422725	0.367936	0.340895	0.0666832	0.0420376
seed(2023)	CV2	NP	Turipana	BayesB	GWAS	43	0.411312	0.38445	0.339194	0.0668847	0.0877003
seed(2023)	CV3	NP	Turipana	BayesB	GWAS	43	0.457094	0.548657	0.34734	0.065814	0.0823405
seed(2023)	CV4	NP	Turipana	BayesB	GWAS	43	0.461381	0.500751	0.343048	0.0643552	0.0662406
seed(2023)	CV5	NP	Turipana	BayesB	GWAS	43	0.443502	0.63692	0.341706	0.0650024	0.0597269
seed(1234)	CV1	NP	Turipana	BayesB	GWAS	43	0.475678	0.583985	0.344397	0.0638069	0.0774496
seed(1234)	CV2	NP	Turipana	BayesB	GWAS	43	0.392342	0.19158	0.337507	0.068108	0.0921148
seed(1234)	CV3	NP	Turipana	BayesB	GWAS	43	0.410263	0.194205	0.341843	0.0670829	0.0760448
seed(1234)	CV4	NP	Turipana	BayesB	GWAS	43	0.245564	0.19466	0.33301	0.0760936	0.0706293
seed(1234)	CV5	NP	Turipana	BayesB	GWAS	43	0.435001	0.230006	0.34281	0.066503	0.0350605
seed(0000)	CV1	NP	Turipana	BayesB	GWAS	43	0.445964	0.58084	0.341236	0.0655509	0.0871302
seed(0000)	CV2	NP	Turipana	BayesB	GWAS	43	0.462825	0.376371	0.348836	0.0639663	0.0664482
seed(0000)	CV3	NP	Turipana	BayesB	GWAS	43	0.417501	0.288482	0.348495	0.0671014	0.0658092
seed(0000)	CV4	NP	Turipana	BayesB	GWAS	43	0.386878	0.00697934	0.347048	0.0720419	0.0316546
seed(0000)	CV5	NP	Turipana	BayesB	GWAS	43	0.493497	0.68835	0.343278	0.0612343	0.0595076
seed(2023)	CV1	NP	Carmen	BayesB	GWAS	43	0.500547	0.52182	0.25789	0.100866	0.159977
seed(2023)	CV2	NP	Carmen	BayesB	GWAS	43	0.489672	0.616332	0.247934	0.102404	0.0658905
seed(2023)	CV3	NP	Carmen	BayesB	GWAS	43	0.49026	0.715979	0.25287	0.101527	0.0871072
seed(2023)	CV4	NP	Carmen	BayesB	GWAS	43	0.502439	0.529822	0.256587	0.10022	0.0661353
seed(2023)	CV5	NP	Carmen	BayesB	GWAS	43	0.418301	0.342361	0.25263	0.111381	0.109823
seed(1234)	CV1	NP	Carmen	BayesB	GWAS	43	0.477989	0.687977	0.24891	0.10376	0.154332
seed(1234)	CV2	NP	Carmen	BayesB	GWAS	43	0.422194	0.421939	0.250804	0.109363	0.128654
seed(1234)	CV3	NP	Carmen	BayesB	GWAS	43	0.486929	0.437825	0.246228	0.101696	0.0565523
seed(1234)	CV4	NP	Carmen	BayesB	GWAS	43	0.427175	0.194988	0.252014	0.108481	0.102177
seed(1234)	CV5	NP	Carmen	BayesB	GWAS	43	0.406432	0.385513	0.246393	0.114312	0.0924796
seed(0000)	CV1	NP	Carmen	BayesB	GWAS	43	0.500125	0.607182	0.252399	0.100088	0.132754
seed(0000)	CV2	NP	Carmen	BayesB	GWAS	43	0.449864	0.449652	0.250181	0.105556	0.0738723
seed(0000)	CV3	NP	Carmen	BayesB	GWAS	43	0.481145	0.423753	0.248777	0.101808	0.0862077
seed(0000)	CV4	NP	Carmen	BayesB	GWAS	43	0.435644	0.639886	0.248778	0.107461	0.0657524
seed(0000)	CV5	NP	Carmen	BayesB	GWAS	43	0.499868	0.280575	0.251953	0.1002	0.150758
seed(2023)	CV1	NP	Motilonia	BayesC	GWAS	43	0.760576	0.764982	0.609746	0.0175068	0.0211442
seed(2023)	CV2	NP	Motilonia	BayesC	GWAS	43	0.754241	0.67951	0.605153	0.0181663	0.0201952
seed(2023)	CV3	NP	Motilonia	BayesC	GWAS	43	0.755659	0.787863	0.605427	0.0186282	0.0110593
seed(2023)	CV4	NP	Motilonia	BayesC	GWAS	43	0.749989	0.767027	0.602059	0.0183164	0.0163777
seed(2023)	CV5	NP	Motilonia	BayesC	GWAS	43	0.757758	0.783554	0.602568	0.0175504	0.0176496
seed(1234)	CV1	NP	Motilonia	BayesC	GWAS	43	0.755434	0.629758	0.594729	0.017891	0.0133376
seed(1234)	CV2	NP	Motilonia	BayesC	GWAS	43	0.755159	0.52966	0.604134	0.0178356	0.016802
seed(1234)	CV3	NP	Motilonia	BayesC	GWAS	43	0.759659	0.951588	0.606803	0.0173293	0.00893213
seed(1234)	CV4	NP	Motilonia	BayesC	GWAS	43	0.748543	0.755957	0.59984	0.0182019	0.0241135
seed(1234)	CV5	NP	Motilonia	BayesC	GWAS	43	0.765479	0.81633	0.596493	0.0174554	0.0232491
seed(0000)	CV1	NP	Motilonia	BayesC	GWAS	43	0.7488	0.584752	0.599713	0.0182131	0.024355
seed(0000)	CV2	NP	Motilonia	BayesC	GWAS	43	0.770697	0.811008	0.600131	0.0169262	0.0100679
seed(0000)	CV3	NP	Motilonia	BayesC	GWAS	43	0.747099	0.689356	0.599856	0.018406	0.029295
seed(0000)	CV4	NP	Motilonia	BayesC	GWAS	43	0.743929	0.823492	0.601009	0.0184344	0.0135902
seed(0000)	CV5	NP	Motilonia	BayesC	GWAS	43	0.76143	0.868103	0.596218	0.0178626	0.0180169
seed(2023)	CV1	NP	Turipana	BayesC	GWAS	43	0.459221	0.417975	0.344369	0.063996	0.0408243
seed(2023)	CV2	NP	Turipana	BayesC	GWAS	43	0.46097	0.433143	0.343259	0.0643752	0.0847052
seed(2023)	CV3	NP	Turipana	BayesC	GWAS	43	0.437228	0.539684	0.346824	0.065284	0.0812551
seed(2023)	CV4	NP	Turipana	BayesC	GWAS	43	0.461962	0.530878	0.341972	0.0641339	0.0682445
seed(2023)	CV5	NP	Turipana	BayesC	GWAS	43	0.469986	0.695639	0.345204	0.0636704	0.0564824
seed(1234)	CV1	NP	Turipana	BayesC	GWAS	43	0.453153	0.577197	0.340995	0.0640595	0.07784
seed(1234)	CV2	NP	Turipana	BayesC	GWAS	43	0.447028	0.291664	0.338365	0.0650849	0.0885396
seed(1234)	CV3	NP	Turipana	BayesC	GWAS	43	0.462754	0.302855	0.34355	0.0640259	0.0712465
seed(1234)	CV4	NP	Turipana	BayesC	GWAS	43	0.490009	0.606399	0.344426	0.0619651	0.0512736
seed(1234)	CV5	NP	Turipana	BayesC	GWAS	43	0.44119	0.178786	0.346999	0.0649494	0.0369493
seed(0000)	CV1	NP	Turipana	BayesC	GWAS	43	0.458275	0.55445	0.347673	0.0642698	0.0849628
seed(0000)	CV2	NP	Turipana	BayesC	GWAS	43	0.47532	0.463166	0.349348	0.0629349	0.0629543
seed(0000)	CV3	NP	Turipana	BayesC	GWAS	43	0.448214	0.269881	0.345682	0.0647363	0.0665976
seed(0000)	CV4	NP	Turipana	BayesC	GWAS	43	0.484714	0.0886733	0.345839	0.062589	0.0339924
seed(0000)	CV5	NP	Turipana	BayesC	GWAS	43	0.456166	0.692401	0.346742	0.0639617	0.0626151
seed(2023)	CV1	NP	Carmen	BayesC	GWAS	43	0.507476	0.514396	0.250002	0.0997638	0.16039
seed(2023)	CV2	NP	Carmen	BayesC	GWAS	43	0.495278	0.620619	0.255967	0.100794	0.0658027
seed(2023)	CV3	NP	Carmen	BayesC	GWAS	43	0.492691	0.647359	0.249802	0.100891	0.0916064
seed(2023)	CV4	NP	Carmen	BayesC	GWAS	43	0.485076	0.483869	0.248691	0.100948	0.0671237
seed(2023)	CV5	NP	Carmen	BayesC	GWAS	43	0.501697	0.485975	0.254611	0.100293	0.10094
seed(1234)	CV1	NP	Carmen	BayesC	GWAS	43	0.48528	0.665962	0.251331	0.101034	0.152136
seed(1234)	CV2	NP	Carmen	BayesC	GWAS	43	0.503396	0.530073	0.253577	0.0999567	0.11489
seed(1234)	CV3	NP	Carmen	BayesC	GWAS	43	0.484032	0.386942	0.247325	0.101477	0.0586116
seed(1234)	CV4	NP	Carmen	BayesC	GWAS	43	0.492687	0.299034	0.24894	0.100827	0.0961255
seed(1234)	CV5	NP	Carmen	BayesC	GWAS	43	0.475738	0.338439	0.253378	0.102686	0.0928193
seed(0000)	CV1	NP	Carmen	BayesC	GWAS	43	0.484814	0.550703	0.250597	0.100716	0.137814
seed(0000)	CV2	NP	Carmen	BayesC	GWAS	43	0.496456	0.464611	0.251268	0.100295	0.0721838
seed(0000)	CV3	NP	Carmen	BayesC	GWAS	43	0.486593	0.492498	0.252446	0.100487	0.0804739
seed(0000)	CV4	NP	Carmen	BayesC	GWAS	43	0.47137	0.646028	0.251788	0.102548	0.0638135
seed(0000)	CV5	NP	Carmen	BayesC	GWAS	43	0.487222	0.323467	0.255443	0.101089	0.147186
seed(2023)	CV1	BS	Motilonia	RKHS	Complete	15645	0.758686	0.768448	0.582437	0.0246953	0.0193321
seed(2023)	CV2	BS	Motilonia	RKHS	Complete	15645	0.749713	0.663659	0.533051	0.0257232	0.0324243
seed(2023)	CV3	BS	Motilonia	RKHS	Complete	15645	0.737822	0.766977	0.518751	0.0251259	0.0178464
seed(2023)	CV4	BS	Motilonia	RKHS	Complete	15645	0.724012	0.798647	0.554939	0.0266048	0.0254865
seed(2023)	CV5	BS	Motilonia	RKHS	Complete	15645	0.739221	0.697978	0.554083	0.0252219	0.0406406
seed(1234)	CV1	BS	Motilonia	RKHS	Complete	15645	0.747434	0.476363	0.531543	0.025044	0.0244072
seed(1234)	CV2	BS	Motilonia	RKHS	Complete	15645	0.741502	0.640114	0.560986	0.0256072	0.0235972
seed(1234)	CV3	BS	Motilonia	RKHS	Complete	15645	0.750335	0.897734	0.552455	0.0256707	0.0229377
seed(1234)	CV4	BS	Motilonia	RKHS	Complete	15645	0.740347	0.712255	0.548359	0.0255989	0.0338075
seed(1234)	CV5	BS	Motilonia	RKHS	Complete	15645	0.74054	0.854998	0.539352	0.0264991	0.0292724
seed(0000)	CV1	BS	Motilonia	RKHS	Complete	15645	0.719563	0.368464	0.523904	0.0276839	0.0338152
seed(0000)	CV2	BS	Motilonia	RKHS	Complete	15645	0.751464	0.846584	0.552123	0.0250928	0.0205807
seed(0000)	CV3	BS	Motilonia	RKHS	Complete	15645	0.747369	0.731528	0.528982	0.0256725	0.0447554
seed(0000)	CV4	BS	Motilonia	RKHS	Complete	15645	0.746895	0.779347	0.516916	0.0261505	0.0235483
seed(0000)	CV5	BS	Motilonia	RKHS	Complete	15645	0.754291	0.905956	0.568159	0.0253993	0.0192124
seed(2023)	CV1	BS	Carmen	RKHS	Complete	15645	0.5981	0.67467	0.39032	0.0465759	0.0356838
seed(2023)	CV2	BS	Carmen	RKHS	Complete	15645	0.572318	0.468798	0.36073	0.048676	0.0490396
seed(2023)	CV3	BS	Carmen	RKHS	Complete	15645	0.619076	0.728472	0.395082	0.0463176	0.0855438
seed(2023)	CV4	BS	Carmen	RKHS	Complete	15645	0.623284	0.782007	0.394984	0.0450762	0.0357756
seed(2023)	CV5	BS	Carmen	RKHS	Complete	15645	0.593157	0.488831	0.365764	0.0490711	0.0401517
seed(1234)	CV1	BS	Carmen	RKHS	Complete	15645	0.589539	0.691877	0.386866	0.0473789	0.0524075
seed(1234)	CV2	BS	Carmen	RKHS	Complete	15645	0.598037	0.743189	0.373626	0.0472924	0.0501852
seed(1234)	CV3	BS	Carmen	RKHS	Complete	15645	0.608088	0.403583	0.4117	0.046191	0.0383718
seed(1234)	CV4	BS	Carmen	RKHS	Complete	15645	0.618663	0.605668	0.391128	0.0461625	0.0363661
seed(1234)	CV5	BS	Carmen	RKHS	Complete	15645	0.595414	0.628892	0.365662	0.0477138	0.0640389
seed(0000)	CV1	BS	Carmen	RKHS	Complete	15645	0.58483	0.808723	0.376694	0.0474342	0.0588346
seed(0000)	CV2	BS	Carmen	RKHS	Complete	15645	0.576429	0.112379	0.369983	0.0471909	0.0565794
seed(0000)	CV3	BS	Carmen	RKHS	Complete	15645	0.587951	0.658183	0.364166	0.0475278	0.0475825
seed(0000)	CV4	BS	Carmen	RKHS	Complete	15645	0.593936	0.672491	0.389294	0.0474665	0.0341555
seed(0000)	CV5	BS	Carmen	RKHS	Complete	15645	0.601866	0.724493	0.374611	0.0455466	0.032909
seed(2023)	CV1	BS	Motilonia	BRR	Complete	15645	0.697042	0.741972	0.71315	0.0306069	0.0223548
seed(2023)	CV2	BS	Motilonia	BRR	Complete	15645	0.708008	0.482426	0.708432	0.0303846	0.0400877
seed(2023)	CV3	BS	Motilonia	BRR	Complete	15645	0.689144	0.905796	0.711249	0.031477	0.0154505
seed(2023)	CV4	BS	Motilonia	BRR	Complete	15645	0.68625	0.676226	0.706271	0.0315465	0.0359829
seed(2023)	CV5	BS	Motilonia	BRR	Complete	15645	0.699481	0.674927	0.711928	0.0299983	0.0431783
seed(1234)	CV1	BS	Motilonia	BRR	Complete	15645	0.731558	0.554923	0.711649	0.0283398	0.0219017
seed(1234)	CV2	BS	Motilonia	BRR	Complete	15645	0.713538	0.64844	0.719954	0.0285217	0.0250939
seed(1234)	CV3	BS	Motilonia	BRR	Complete	15645	0.674403	0.83571	0.705435	0.0328679	0.0360375
seed(1234)	CV4	BS	Motilonia	BRR	Complete	15645	0.730336	0.735295	0.713089	0.0284383	0.034438
seed(1234)	CV5	BS	Motilonia	BRR	Complete	15645	0.660146	0.784078	0.708767	0.0332541	0.041864
seed(0000)	CV1	BS	Motilonia	BRR	Complete	15645	0.777253	0.556855	0.732313	0.0244449	0.026161
seed(0000)	CV2	BS	Motilonia	BRR	Complete	15645	0.677848	0.822428	0.710942	0.0317794	0.0242527
seed(0000)	CV3	BS	Motilonia	BRR	Complete	15645	0.702414	0.542815	0.704031	0.0307696	0.0552781
seed(0000)	CV4	BS	Motilonia	BRR	Complete	15645	0.738924	0.746112	0.712657	0.0281483	0.0290823
seed(0000)	CV5	BS	Motilonia	BRR	Complete	15645	0.690052	0.843538	0.709114	0.0307502	0.0283016
seed(2023)	CV1	BS	Carmen	BRR	Complete	15645	0.571162	0.730298	0.634312	0.0507538	0.0374267
seed(2023)	CV2	BS	Carmen	BRR	Complete	15645	0.732146	0.668136	0.652142	0.0396112	0.039208
seed(2023)	CV3	BS	Carmen	BRR	Complete	15645	0.596204	0.717098	0.641834	0.0474494	0.0865528
seed(2023)	CV4	BS	Carmen	BRR	Complete	15645	0.573473	0.645078	0.638033	0.0501679	0.0440956
seed(2023)	CV5	BS	Carmen	BRR	Complete	15645	0.643734	0.4946	0.639742	0.0451986	0.0391214
seed(1234)	CV1	BS	Carmen	BRR	Complete	15645	0.620692	0.672086	0.633965	0.0476675	0.053028
seed(1234)	CV2	BS	Carmen	BRR	Complete	15645	0.605695	0.739708	0.634847	0.0480859	0.0528787
seed(1234)	CV3	BS	Carmen	BRR	Complete	15645	0.730592	0.740206	0.652518	0.0386501	0.0311752
seed(1234)	CV4	BS	Carmen	BRR	Complete	15645	0.697427	0.727684	0.646151	0.0421381	0.0311577
seed(1234)	CV5	BS	Carmen	BRR	Complete	15645	0.636906	0.754436	0.637882	0.0472934	0.0595695
seed(0000)	CV1	BS	Carmen	BRR	Complete	15645	0.598404	0.793289	0.632811	0.0479921	0.0615839
seed(0000)	CV2	BS	Carmen	BRR	Complete	15645	0.631793	0.25116	0.63982	0.046335	0.0507236
seed(0000)	CV3	BS	Carmen	BRR	Complete	15645	0.611812	0.792299	0.640601	0.0480002	0.0445673
seed(0000)	CV4	BS	Carmen	BRR	Complete	15645	0.75374	0.725841	0.664224	0.0368957	0.0294798
seed(0000)	CV5	BS	Carmen	BRR	Complete	15645	0.555846	0.564695	0.636972	0.0516354	0.0422635
seed(2023)	CV1	BS	Motilonia	BL	Complete	15645	0.696258	0.751711	0.778948	0.0301064	0.0219322
seed(2023)	CV2	BS	Motilonia	BL	Complete	15645	0.659518	0.463985	0.732412	0.0340476	0.0409166
seed(2023)	CV3	BS	Motilonia	BL	Complete	15645	0.684235	0.904928	0.776568	0.0318245	0.0156219
seed(2023)	CV4	BS	Motilonia	BL	Complete	15645	0.67352	0.741943	0.741264	0.0317917	0.0336978
seed(2023)	CV5	BS	Motilonia	BL	Complete	15645	0.680829	0.648242	0.778623	0.031448	0.0461007
seed(1234)	CV1	BS	Motilonia	BL	Complete	15645	0.703706	0.53122	0.762499	0.0303692	0.0229556
seed(1234)	CV2	BS	Motilonia	BL	Complete	15645	0.702249	0.614224	0.764823	0.0294278	0.0257831
seed(1234)	CV3	BS	Motilonia	BL	Complete	15645	0.703336	0.843503	0.776886	0.0297899	0.0310631
seed(1234)	CV4	BS	Motilonia	BL	Complete	15645	0.691885	0.676336	0.758476	0.0301958	0.0383768
seed(1234)	CV5	BS	Motilonia	BL	Complete	15645	0.684568	0.80078	0.766656	0.031377	0.038442
seed(0000)	CV1	BS	Motilonia	BL	Complete	15645	0.68693	0.470919	0.760865	0.0318072	0.0292579
seed(0000)	CV2	BS	Motilonia	BL	Complete	15645	0.698549	0.884946	0.74517	0.0301001	0.0208875
seed(0000)	CV3	BS	Motilonia	BL	Complete	15645	0.721637	0.557631	0.736091	0.0290771	0.052674
seed(0000)	CV4	BS	Motilonia	BL	Complete	15645	0.665209	0.735301	0.739745	0.0336712	0.0338096
seed(0000)	CV5	BS	Motilonia	BL	Complete	15645	0.704839	0.861203	0.749266	0.0304685	0.028137
seed(2023)	CV1	BS	Carmen	BL	Complete	15645	0.597963	0.692797	0.701149	0.048263	0.0362051
seed(2023)	CV2	BS	Carmen	BL	Complete	15645	0.667118	0.616333	0.70106	0.0434942	0.0436873
seed(2023)	CV3	BS	Carmen	BL	Complete	15645	0.707096	0.797712	0.686911	0.0412169	0.076971
seed(2023)	CV4	BS	Carmen	BL	Complete	15645	0.5685	0.535911	0.646498	0.0497773	0.0480771
seed(2023)	CV5	BS	Carmen	BL	Complete	15645	0.720313	0.540536	0.723194	0.0409456	0.0376246
seed(1234)	CV1	BS	Carmen	BL	Complete	15645	0.680903	0.767252	0.691529	0.0437771	0.0472076
seed(1234)	CV2	BS	Carmen	BL	Complete	15645	0.613828	0.746034	0.686617	0.0474541	0.0524776
seed(1234)	CV3	BS	Carmen	BL	Complete	15645	0.63152	0.591379	0.683012	0.046584	0.0366239
seed(1234)	CV4	BS	Carmen	BL	Complete	15645	0.651591	0.630114	0.666315	0.0462	0.0376138
seed(1234)	CV5	BS	Carmen	BL	Complete	15645	0.656557	0.709485	0.708828	0.0450657	0.0584389
seed(0000)	CV1	BS	Carmen	BL	Complete	15645	0.631415	0.811462	0.671479	0.0451538	0.0568865
seed(0000)	CV2	BS	Carmen	BL	Complete	15645	0.608014	0.174969	0.667166	0.0473824	0.053458
seed(0000)	CV3	BS	Carmen	BL	Complete	15645	0.658636	0.858993	0.667229	0.0461424	0.0421767
seed(0000)	CV4	BS	Carmen	BL	Complete	15645	0.701947	0.621905	0.697138	0.0420845	0.0361812
seed(0000)	CV5	BS	Carmen	BL	Complete	15645	0.641886	0.661041	0.708319	0.0457256	0.0375745
seed(2023)	CV1	BS	Motilonia	BayesA	Complete	15645	0.761981	0.787063	0.73432	0.0250966	0.018389
seed(2023)	CV2	BS	Motilonia	BayesA	Complete	15645	0.792912	0.652609	0.742336	0.0213525	0.0302893
seed(2023)	CV3	BS	Motilonia	BayesA	Complete	15645	0.785905	0.924487	0.728303	0.0240097	0.0104752
seed(2023)	CV4	BS	Motilonia	BayesA	Complete	15645	0.781983	0.699425	0.739427	0.0224364	0.0305749
seed(2023)	CV5	BS	Motilonia	BayesA	Complete	15645	0.770486	0.784394	0.724643	0.0248532	0.0352249
seed(1234)	CV1	BS	Motilonia	BayesA	Complete	15645	0.753223	0.581131	0.72816	0.0253523	0.0222583
seed(1234)	CV2	BS	Motilonia	BayesA	Complete	15645	0.74561	0.709443	0.724446	0.0272696	0.0228112
seed(1234)	CV3	BS	Motilonia	BayesA	Complete	15645	0.816183	0.902009	0.744778	0.0208931	0.0202694
seed(1234)	CV4	BS	Motilonia	BayesA	Complete	15645	0.755758	0.768162	0.723068	0.0256357	0.0312107
seed(1234)	CV5	BS	Motilonia	BayesA	Complete	15645	0.776403	0.855896	0.726525	0.0239002	0.0292869
seed(0000)	CV1	BS	Motilonia	BayesA	Complete	15645	0.793978	0.649391	0.735333	0.0219262	0.022166
seed(0000)	CV2	BS	Motilonia	BayesA	Complete	15645	0.810959	0.880751	0.739241	0.0207788	0.0163272
seed(0000)	CV3	BS	Motilonia	BayesA	Complete	15645	0.795261	0.738543	0.737333	0.0219325	0.0417816
seed(0000)	CV4	BS	Motilonia	BayesA	Complete	15645	0.778811	0.814113	0.73334	0.0234488	0.0197783
seed(0000)	CV5	BS	Motilonia	BayesA	Complete	15645	0.753193	0.889057	0.726769	0.0257626	0.0204977
seed(2023)	CV1	BS	Carmen	BayesA	Complete	15645	0.739664	0.82052	0.659807	0.0378688	0.025352
seed(2023)	CV2	BS	Carmen	BayesA	Complete	15645	0.786923	0.744297	0.671879	0.033006	0.0342829
seed(2023)	CV3	BS	Carmen	BayesA	Complete	15645	0.738132	0.837605	0.665568	0.0374171	0.0658779
seed(2023)	CV4	BS	Carmen	BayesA	Complete	15645	0.750474	0.798055	0.660916	0.0364381	0.0333358
seed(2023)	CV5	BS	Carmen	BayesA	Complete	15645	0.750054	0.601624	0.652034	0.0379636	0.03429
seed(1234)	CV1	BS	Carmen	BayesA	Complete	15645	0.734451	0.776047	0.668853	0.0376486	0.0429072
seed(1234)	CV2	BS	Carmen	BayesA	Complete	15645	0.737165	0.82685	0.659818	0.0387289	0.0447181
seed(1234)	CV3	BS	Carmen	BayesA	Complete	15645	0.800674	0.771112	0.667636	0.0325464	0.0294337
seed(1234)	CV4	BS	Carmen	BayesA	Complete	15645	0.766382	0.739061	0.669667	0.0364946	0.028959
seed(1234)	CV5	BS	Carmen	BayesA	Complete	15645	0.72568	0.825128	0.656011	0.0394294	0.0470737
seed(0000)	CV1	BS	Carmen	BayesA	Complete	15645	0.740821	0.906698	0.6623	0.0376595	0.0432408
seed(0000)	CV2	BS	Carmen	BayesA	Complete	15645	0.799008	0.484127	0.665217	0.0324813	0.0421696
seed(0000)	CV3	BS	Carmen	BayesA	Complete	15645	0.76909	0.906148	0.659234	0.0351185	0.0291669
seed(0000)	CV4	BS	Carmen	BayesA	Complete	15645	0.75329	0.707594	0.663098	0.0373362	0.0310506
seed(0000)	CV5	BS	Carmen	BayesA	Complete	15645	0.773709	0.827139	0.667346	0.0344517	0.0274956
seed(2023)	CV1	BS	Motilonia	BayesB	Complete	15645	0.744541	0.742867	0.725959	0.0269084	0.0214759
seed(2023)	CV2	BS	Motilonia	BayesB	Complete	15645	0.805591	0.690123	0.73739	0.0217782	0.0304463
seed(2023)	CV3	BS	Motilonia	BayesB	Complete	15645	0.760396	0.925815	0.733002	0.0257087	0.00992638
seed(2023)	CV4	BS	Motilonia	BayesB	Complete	15645	0.772253	0.74424	0.736261	0.0242994	0.029234
seed(2023)	CV5	BS	Motilonia	BayesB	Complete	15645	0.798815	0.8323	0.733433	0.0221821	0.0284617
seed(1234)	CV1	BS	Motilonia	BayesB	Complete	15645	0.829928	0.635661	0.749949	0.0191732	0.0193777
seed(1234)	CV2	BS	Motilonia	BayesB	Complete	15645	0.774128	0.70543	0.731956	0.0246365	0.0216155
seed(1234)	CV3	BS	Motilonia	BayesB	Complete	15645	0.754271	0.885462	0.735491	0.0258937	0.0247072
seed(1234)	CV4	BS	Motilonia	BayesB	Complete	15645	0.773261	0.8185	0.727742	0.0236293	0.0275256
seed(1234)	CV5	BS	Motilonia	BayesB	Complete	15645	0.765715	0.84345	0.73058	0.0250388	0.0267467
seed(0000)	CV1	BS	Motilonia	BayesB	Complete	15645	0.794907	0.639367	0.742065	0.0223329	0.0224366
seed(0000)	CV2	BS	Motilonia	BayesB	Complete	15645	0.835937	0.907103	0.739925	0.0188423	0.0137187
seed(0000)	CV3	BS	Motilonia	BayesB	Complete	15645	0.737186	0.582661	0.722261	0.0273097	0.0516051
seed(0000)	CV4	BS	Motilonia	BayesB	Complete	15645	0.779287	0.759644	0.740592	0.0234645	0.0219503
seed(0000)	CV5	BS	Motilonia	BayesB	Complete	15645	0.738976	0.885186	0.719589	0.0274757	0.021291
seed(2023)	CV1	BS	Carmen	BayesB	Complete	15645	0.637917	0.723594	0.649126	0.0456713	0.0334629
seed(2023)	CV2	BS	Carmen	BayesB	Complete	15645	0.719226	0.686888	0.657803	0.041091	0.0412911
seed(2023)	CV3	BS	Carmen	BayesB	Complete	15645	0.702852	0.808147	0.658269	0.0401258	0.0735923
seed(2023)	CV4	BS	Carmen	BayesB	Complete	15645	0.714583	0.799532	0.653281	0.0395431	0.0339482
seed(2023)	CV5	BS	Carmen	BayesB	Complete	15645	0.784805	0.626371	0.670135	0.0353416	0.0329135
seed(1234)	CV1	BS	Carmen	BayesB	Complete	15645	0.793052	0.848218	0.679312	0.0316113	0.0342165
seed(1234)	CV2	BS	Carmen	BayesB	Complete	15645	0.771771	0.820389	0.66597	0.034663	0.043152
seed(1234)	CV3	BS	Carmen	BayesB	Complete	15645	0.805008	0.830921	0.671724	0.0311239	0.0259275
seed(1234)	CV4	BS	Carmen	BayesB	Complete	15645	0.743805	0.761047	0.663239	0.0379589	0.0282383
seed(1234)	CV5	BS	Carmen	BayesB	Complete	15645	0.770386	0.860308	0.667167	0.0349783	0.0400219
seed(0000)	CV1	BS	Carmen	BayesB	Complete	15645	0.7528	0.909106	0.665899	0.0368864	0.0413758
seed(0000)	CV2	BS	Carmen	BayesB	Complete	15645	0.761839	0.425644	0.664484	0.0357398	0.0445532
seed(0000)	CV3	BS	Carmen	BayesB	Complete	15645	0.683572	0.877968	0.654673	0.0413341	0.0330089
seed(0000)	CV4	BS	Carmen	BayesB	Complete	15645	0.763219	0.735408	0.652306	0.0362491	0.0287626
seed(0000)	CV5	BS	Carmen	BayesB	Complete	15645	0.765466	0.782144	0.66699	0.0356204	0.0291201
seed(2023)	CV1	BS	Motilonia	BayesC	Complete	15645	0.786997	0.802321	0.741146	0.0229124	0.0169677
seed(2023)	CV2	BS	Motilonia	BayesC	Complete	15645	0.746821	0.618906	0.739852	0.0270516	0.0349821
seed(2023)	CV3	BS	Motilonia	BayesC	Complete	15645	0.829934	0.945859	0.756925	0.0192779	0.00637929
seed(2023)	CV4	BS	Motilonia	BayesC	Complete	15645	0.852616	0.826951	0.753672	0.018217	0.0238789
seed(2023)	CV5	BS	Motilonia	BayesC	Complete	15645	0.795798	0.802872	0.746942	0.0221206	0.0307501
seed(1234)	CV1	BS	Motilonia	BayesC	Complete	15645	0.851606	0.647409	0.756182	0.0182413	0.0180432
seed(1234)	CV2	BS	Motilonia	BayesC	Complete	15645	0.815671	0.798688	0.743743	0.0210236	0.0165843
seed(1234)	CV3	BS	Motilonia	BayesC	Complete	15645	0.761905	0.865639	0.740327	0.025039	0.02818
seed(1234)	CV4	BS	Motilonia	BayesC	Complete	15645	0.872981	0.915965	0.750361	0.0152525	0.0175981
seed(1234)	CV5	BS	Motilonia	BayesC	Complete	15645	0.849864	0.909519	0.754445	0.0187208	0.0210279
seed(0000)	CV1	BS	Motilonia	BayesC	Complete	15645	0.829716	0.724761	0.750178	0.0193885	0.0181312
seed(0000)	CV2	BS	Motilonia	BayesC	Complete	15645	0.800454	0.877569	0.742756	0.0227816	0.0184365
seed(0000)	CV3	BS	Motilonia	BayesC	Complete	15645	0.764606	0.646665	0.736166	0.025871	0.0505566
seed(0000)	CV4	BS	Motilonia	BayesC	Complete	15645	0.807211	0.792938	0.744014	0.0211019	0.0203518
seed(0000)	CV5	BS	Motilonia	BayesC	Complete	15645	0.795129	0.9041	0.739525	0.0222901	0.0175001
seed(2023)	CV1	BS	Carmen	BayesC	Complete	15645	0.783834	0.866539	0.680035	0.0340016	0.021573
seed(2023)	CV2	BS	Carmen	BayesC	Complete	15645	0.718179	0.643841	0.664931	0.0401585	0.0410342
seed(2023)	CV3	BS	Carmen	BayesC	Complete	15645	0.687472	0.811245	0.666664	0.0425349	0.0753696
seed(2023)	CV4	BS	Carmen	BayesC	Complete	15645	0.800492	0.864016	0.677003	0.0326661	0.0305803
seed(2023)	CV5	BS	Carmen	BayesC	Complete	15645	0.792864	0.705294	0.674537	0.032571	0.0296551
seed(1234)	CV1	BS	Carmen	BayesC	Complete	15645	0.82526	0.861049	0.690957	0.0306693	0.0334663
seed(1234)	CV2	BS	Carmen	BayesC	Complete	15645	0.700176	0.797424	0.662916	0.0402608	0.0466636
seed(1234)	CV3	BS	Carmen	BayesC	Complete	15645	0.83146	0.838247	0.681548	0.0293478	0.023974
seed(1234)	CV4	BS	Carmen	BayesC	Complete	15645	0.818479	0.85366	0.690038	0.0295827	0.0204475
seed(1234)	CV5	BS	Carmen	BayesC	Complete	15645	0.818956	0.881765	0.695762	0.0298379	0.0353499
seed(0000)	CV1	BS	Carmen	BayesC	Complete	15645	0.833567	0.935853	0.698022	0.028677	0.0293141
seed(0000)	CV2	BS	Carmen	BayesC	Complete	15645	0.660354	0.233989	0.661449	0.0442589	0.0513739
seed(0000)	CV3	BS	Carmen	BayesC	Complete	15645	0.80259	0.957267	0.687433	0.031242	0.0223933
seed(0000)	CV4	BS	Carmen	BayesC	Complete	15645	0.87003	0.818343	0.701297	0.0237733	0.020886
seed(0000)	CV5	BS	Carmen	BayesC	Complete	15645	0.789661	0.783556	0.675815	0.0332142	0.0267631
seed(2023)	CV1	BS	Motilonia	RKHS	GWAS	43	0.758686	0.768448	0.582437	0.0246953	0.0193321
seed(2023)	CV2	BS	Motilonia	RKHS	GWAS	43	0.749713	0.663659	0.533051	0.0257232	0.0324243
seed(2023)	CV3	BS	Motilonia	RKHS	GWAS	43	0.737822	0.766977	0.518751	0.0251259	0.0178464
seed(2023)	CV4	BS	Motilonia	RKHS	GWAS	43	0.724012	0.798647	0.554939	0.0266048	0.0254865
seed(2023)	CV5	BS	Motilonia	RKHS	GWAS	43	0.739221	0.697978	0.554083	0.0252219	0.0406406
seed(1234)	CV1	BS	Motilonia	RKHS	GWAS	43	0.747434	0.476363	0.531543	0.025044	0.0244072
seed(1234)	CV2	BS	Motilonia	RKHS	GWAS	43	0.741502	0.640114	0.560986	0.0256072	0.0235972
seed(1234)	CV3	BS	Motilonia	RKHS	GWAS	43	0.750335	0.897734	0.552455	0.0256707	0.0229377
seed(1234)	CV4	BS	Motilonia	RKHS	GWAS	43	0.740347	0.712255	0.548359	0.0255989	0.0338075
seed(1234)	CV5	BS	Motilonia	RKHS	GWAS	43	0.74054	0.854998	0.539352	0.0264991	0.0292724
seed(0000)	CV1	BS	Motilonia	RKHS	GWAS	43	0.719563	0.368464	0.523904	0.0276839	0.0338152
seed(0000)	CV2	BS	Motilonia	RKHS	GWAS	43	0.751464	0.846584	0.552123	0.0250928	0.0205807
seed(0000)	CV3	BS	Motilonia	RKHS	GWAS	43	0.747369	0.731528	0.528982	0.0256725	0.0447554
seed(0000)	CV4	BS	Motilonia	RKHS	GWAS	43	0.746895	0.779347	0.516916	0.0261505	0.0235483
seed(0000)	CV5	BS	Motilonia	RKHS	GWAS	43	0.754291	0.905956	0.568159	0.0253993	0.0192124
seed(2023)	CV1	BS	Carmen	RKHS	GWAS	43	0.5981	0.67467	0.39032	0.0465759	0.0356838
seed(2023)	CV2	BS	Carmen	RKHS	GWAS	43	0.572318	0.468798	0.36073	0.048676	0.0490396
seed(2023)	CV3	BS	Carmen	RKHS	GWAS	43	0.619076	0.728472	0.395082	0.0463176	0.0855438
seed(2023)	CV4	BS	Carmen	RKHS	GWAS	43	0.623284	0.782007	0.394984	0.0450762	0.0357756
seed(2023)	CV5	BS	Carmen	RKHS	GWAS	43	0.593157	0.488831	0.365764	0.0490711	0.0401517
seed(1234)	CV1	BS	Carmen	RKHS	GWAS	43	0.589539	0.691877	0.386866	0.0473789	0.0524075
seed(1234)	CV2	BS	Carmen	RKHS	GWAS	43	0.598037	0.743189	0.373626	0.0472924	0.0501852
seed(1234)	CV3	BS	Carmen	RKHS	GWAS	43	0.608088	0.403583	0.4117	0.046191	0.0383718
seed(1234)	CV4	BS	Carmen	RKHS	GWAS	43	0.618663	0.605668	0.391128	0.0461625	0.0363661
seed(1234)	CV5	BS	Carmen	RKHS	GWAS	43	0.595414	0.628892	0.365662	0.0477138	0.0640389
seed(0000)	CV1	BS	Carmen	RKHS	GWAS	43	0.58483	0.808723	0.376694	0.0474342	0.0588346
seed(0000)	CV2	BS	Carmen	RKHS	GWAS	43	0.576429	0.112379	0.369983	0.0471909	0.0565794
seed(0000)	CV3	BS	Carmen	RKHS	GWAS	43	0.587951	0.658183	0.364166	0.0475278	0.0475825
seed(0000)	CV4	BS	Carmen	RKHS	GWAS	43	0.593936	0.672491	0.389294	0.0474665	0.0341555
seed(0000)	CV5	BS	Carmen	RKHS	GWAS	43	0.601866	0.724493	0.374611	0.0455466	0.032909
seed(2023)	CV1	BS	Motilonia	BRR	GWAS	43	0.777628	0.807036	0.501194	0.022205	0.0164426
seed(2023)	CV2	BS	Motilonia	BRR	GWAS	43	0.782587	0.737537	0.500474	0.021966	0.0268943
seed(2023)	CV3	BS	Motilonia	BRR	GWAS	43	0.773379	0.79861	0.504654	0.0223292	0.0164901
seed(2023)	CV4	BS	Motilonia	BRR	GWAS	43	0.788032	0.820346	0.501097	0.0208805	0.0215886
seed(2023)	CV5	BS	Motilonia	BRR	GWAS	43	0.784751	0.821899	0.506136	0.0215141	0.0322709
seed(1234)	CV1	BS	Motilonia	BRR	GWAS	43	0.786814	0.519534	0.506181	0.0214049	0.0226257
seed(1234)	CV2	BS	Motilonia	BRR	GWAS	43	0.782916	0.670093	0.514795	0.0214541	0.0217926
seed(1234)	CV3	BS	Motilonia	BRR	GWAS	43	0.780482	0.905737	0.502464	0.0213113	0.0166633
seed(1234)	CV4	BS	Motilonia	BRR	GWAS	43	0.805386	0.83967	0.516994	0.0199155	0.0232469
seed(1234)	CV5	BS	Motilonia	BRR	GWAS	43	0.776465	0.857356	0.50483	0.0221046	0.0258324
seed(0000)	CV1	BS	Motilonia	BRR	GWAS	43	0.773686	0.485754	0.509437	0.0218406	0.0297504
seed(0000)	CV2	BS	Motilonia	BRR	GWAS	43	0.788283	0.862356	0.500768	0.0212953	0.0175892
seed(0000)	CV3	BS	Motilonia	BRR	GWAS	43	0.792375	0.799987	0.514762	0.0207901	0.0355958
seed(0000)	CV4	BS	Motilonia	BRR	GWAS	43	0.779188	0.780391	0.504044	0.0214065	0.0179604
seed(0000)	CV5	BS	Motilonia	BRR	GWAS	43	0.78033	0.905731	0.503286	0.0219376	0.0159379
seed(2023)	CV1	BS	Carmen	BRR	GWAS	43	0.636072	0.726056	0.390759	0.0426973	0.0310161
seed(2023)	CV2	BS	Carmen	BRR	GWAS	43	0.666176	0.462454	0.391377	0.0401324	0.0487977
seed(2023)	CV3	BS	Carmen	BRR	GWAS	43	0.639567	0.759953	0.384852	0.0429035	0.0780081
seed(2023)	CV4	BS	Carmen	BRR	GWAS	43	0.651452	0.789661	0.388328	0.041052	0.0321055
seed(2023)	CV5	BS	Carmen	BRR	GWAS	43	0.640379	0.502108	0.383191	0.0423866	0.0381744
seed(1234)	CV1	BS	Carmen	BRR	GWAS	43	0.647471	0.756474	0.387455	0.042084	0.0438642
seed(1234)	CV2	BS	Carmen	BRR	GWAS	43	0.638898	0.780812	0.381377	0.0420429	0.040984
seed(1234)	CV3	BS	Carmen	BRR	GWAS	43	0.632342	0.453477	0.388238	0.0421133	0.0366403
seed(1234)	CV4	BS	Carmen	BRR	GWAS	43	0.653215	0.628345	0.38176	0.0413808	0.0326672
seed(1234)	CV5	BS	Carmen	BRR	GWAS	43	0.659608	0.679331	0.389805	0.0406726	0.055713
seed(0000)	CV1	BS	Carmen	BRR	GWAS	43	0.648852	0.891211	0.383486	0.0419464	0.0459984
seed(0000)	CV2	BS	Carmen	BRR	GWAS	43	0.65882	0.215216	0.384119	0.0402209	0.0542579
seed(0000)	CV3	BS	Carmen	BRR	GWAS	43	0.652087	0.663562	0.389791	0.0416733	0.0435181
seed(0000)	CV4	BS	Carmen	BRR	GWAS	43	0.655745	0.725078	0.391124	0.0407886	0.0280316
seed(0000)	CV5	BS	Carmen	BRR	GWAS	43	0.660579	0.742535	0.385724	0.0407087	0.0315482
seed(2023)	CV1	BS	Motilonia	BL	GWAS	43	0.754768	0.764586	0.479138	0.0260574	0.020466
seed(2023)	CV2	BS	Motilonia	BL	GWAS	43	0.759918	0.671578	0.494916	0.0242891	0.0318952
seed(2023)	CV3	BS	Motilonia	BL	GWAS	43	0.768398	0.79718	0.484148	0.0240444	0.0158587
seed(2023)	CV4	BS	Motilonia	BL	GWAS	43	0.769665	0.825554	0.488717	0.022455	0.0212548
seed(2023)	CV5	BS	Motilonia	BL	GWAS	43	0.769585	0.773034	0.498616	0.0230426	0.036932
seed(1234)	CV1	BS	Motilonia	BL	GWAS	43	0.780195	0.599692	0.490337	0.0223674	0.020107
seed(1234)	CV2	BS	Motilonia	BL	GWAS	43	0.753872	0.632141	0.479931	0.0245622	0.0233457
seed(1234)	CV3	BS	Motilonia	BL	GWAS	43	0.751905	0.902339	0.49959	0.024608	0.0202758
seed(1234)	CV4	BS	Motilonia	BL	GWAS	43	0.794382	0.824902	0.502014	0.0201498	0.0239874
seed(1234)	CV5	BS	Motilonia	BL	GWAS	43	0.783492	0.840632	0.498858	0.0218434	0.0242804
seed(0000)	CV1	BS	Motilonia	BL	GWAS	43	0.792881	0.508008	0.505728	0.0210294	0.0287014
seed(0000)	CV2	BS	Motilonia	BL	GWAS	43	0.755917	0.881017	0.480797	0.025498	0.0199175
seed(0000)	CV3	BS	Motilonia	BL	GWAS	43	0.788413	0.78127	0.484448	0.0210632	0.0371304
seed(0000)	CV4	BS	Motilonia	BL	GWAS	43	0.752245	0.756875	0.478223	0.026584	0.025366
seed(0000)	CV5	BS	Motilonia	BL	GWAS	43	0.788165	0.91765	0.494482	0.0218604	0.0167007
seed(2023)	CV1	BS	Carmen	BL	GWAS	43	0.59298	0.661454	0.372995	0.0472822	0.0373826
seed(2023)	CV2	BS	Carmen	BL	GWAS	43	0.661463	0.502994	0.366727	0.0420226	0.0473456
seed(2023)	CV3	BS	Carmen	BL	GWAS	43	0.636684	0.755955	0.383683	0.0430033	0.0791336
seed(2023)	CV4	BS	Carmen	BL	GWAS	43	0.615957	0.752526	0.36536	0.0471218	0.0390369
seed(2023)	CV5	BS	Carmen	BL	GWAS	43	0.517587	0.438335	0.359368	0.0537692	0.0424472
seed(1234)	CV1	BS	Carmen	BL	GWAS	43	0.595539	0.701389	0.36968	0.0480295	0.0516689
seed(1234)	CV2	BS	Carmen	BL	GWAS	43	0.612784	0.738968	0.365502	0.0454644	0.0472323
seed(1234)	CV3	BS	Carmen	BL	GWAS	43	0.623838	0.405667	0.369898	0.0445734	0.0379715
seed(1234)	CV4	BS	Carmen	BL	GWAS	43	0.59207	0.592586	0.363847	0.047914	0.0382081
seed(1234)	CV5	BS	Carmen	BL	GWAS	43	0.575551	0.597601	0.363211	0.048378	0.0651354
seed(0000)	CV1	BS	Carmen	BL	GWAS	43	0.633374	0.862444	0.380363	0.0443112	0.0536068
seed(0000)	CV2	BS	Carmen	BL	GWAS	43	0.578299	0.146738	0.363351	0.0496661	0.0536394
seed(0000)	CV3	BS	Carmen	BL	GWAS	43	0.595259	0.681806	0.353993	0.0486425	0.047477
seed(0000)	CV4	BS	Carmen	BL	GWAS	43	0.543266	0.624428	0.356399	0.0525998	0.0382621
seed(0000)	CV5	BS	Carmen	BL	GWAS	43	0.62274	0.703044	0.37978	0.0452632	0.0349344
seed(2023)	CV1	BS	Motilonia	BayesA	GWAS	43	0.810042	0.821715	0.528851	0.0192943	0.015056
seed(2023)	CV2	BS	Motilonia	BayesA	GWAS	43	0.816655	0.783334	0.526891	0.0177318	0.0211734
seed(2023)	CV3	BS	Motilonia	BayesA	GWAS	43	0.799483	0.804599	0.506697	0.0199388	0.0173737
seed(2023)	CV4	BS	Motilonia	BayesA	GWAS	43	0.807941	0.839735	0.533594	0.0185947	0.0178093
seed(2023)	CV5	BS	Motilonia	BayesA	GWAS	43	0.824938	0.897878	0.535878	0.0174434	0.0231651
seed(1234)	CV1	BS	Motilonia	BayesA	GWAS	43	0.82791	0.563337	0.531796	0.0173056	0.0204747
seed(1234)	CV2	BS	Motilonia	BayesA	GWAS	43	0.796426	0.652784	0.529745	0.0201371	0.0208669
seed(1234)	CV3	BS	Motilonia	BayesA	GWAS	43	0.824055	0.936787	0.527687	0.0173643	0.0114377
seed(1234)	CV4	BS	Motilonia	BayesA	GWAS	43	0.792211	0.80545	0.520224	0.0206307	0.0263606
seed(1234)	CV5	BS	Motilonia	BayesA	GWAS	43	0.785604	0.848979	0.513328	0.0210123	0.022151
seed(0000)	CV1	BS	Motilonia	BayesA	GWAS	43	0.818101	0.561427	0.528182	0.0177393	0.0269182
seed(0000)	CV2	BS	Motilonia	BayesA	GWAS	43	0.807231	0.873596	0.516344	0.0193395	0.014665
seed(0000)	CV3	BS	Motilonia	BayesA	GWAS	43	0.815497	0.803161	0.520355	0.0187986	0.0340804
seed(0000)	CV4	BS	Motilonia	BayesA	GWAS	43	0.811099	0.792637	0.525962	0.0185947	0.01599
seed(0000)	CV5	BS	Motilonia	BayesA	GWAS	43	0.812645	0.930798	0.521983	0.0181715	0.012323
seed(2023)	CV1	BS	Carmen	BayesA	GWAS	43	0.67489	0.727509	0.402271	0.038224	0.0280556
seed(2023)	CV2	BS	Carmen	BayesA	GWAS	43	0.673742	0.508689	0.398903	0.038984	0.0464165
seed(2023)	CV3	BS	Carmen	BayesA	GWAS	43	0.659251	0.787307	0.388739	0.0420366	0.0751572
seed(2023)	CV4	BS	Carmen	BayesA	GWAS	43	0.674814	0.798561	0.392997	0.0383116	0.0287064
seed(2023)	CV5	BS	Carmen	BayesA	GWAS	43	0.660605	0.597666	0.396661	0.0399985	0.0344977
seed(1234)	CV1	BS	Carmen	BayesA	GWAS	43	0.631169	0.714682	0.385767	0.0439504	0.0474474
seed(1234)	CV2	BS	Carmen	BayesA	GWAS	43	0.637485	0.741447	0.386977	0.0431486	0.0460261
seed(1234)	CV3	BS	Carmen	BayesA	GWAS	43	0.652508	0.460598	0.391406	0.0408361	0.0359713
seed(1234)	CV4	BS	Carmen	BayesA	GWAS	43	0.666585	0.660202	0.394156	0.0405976	0.0312471
seed(1234)	CV5	BS	Carmen	BayesA	GWAS	43	0.6706	0.725743	0.394016	0.038718	0.0514934
seed(0000)	CV1	BS	Carmen	BayesA	GWAS	43	0.675167	0.881916	0.403322	0.0380977	0.0402636
seed(0000)	CV2	BS	Carmen	BayesA	GWAS	43	0.692359	0.265573	0.406026	0.0363131	0.0537841
seed(0000)	CV3	BS	Carmen	BayesA	GWAS	43	0.66325	0.705385	0.387052	0.039723	0.0391347
seed(0000)	CV4	BS	Carmen	BayesA	GWAS	43	0.623933	0.67834	0.385663	0.0445451	0.0318453
seed(0000)	CV5	BS	Carmen	BayesA	GWAS	43	0.656491	0.753047	0.384596	0.0409447	0.0312615
seed(2023)	CV1	BS	Motilonia	BayesB	GWAS	43	0.786912	0.80641	0.522075	0.020602	0.0156041
seed(2023)	CV2	BS	Motilonia	BayesB	GWAS	43	0.792699	0.767828	0.5211	0.0197929	0.0232857
seed(2023)	CV3	BS	Motilonia	BayesB	GWAS	43	0.80046	0.789618	0.524499	0.0198048	0.019525
seed(2023)	CV4	BS	Motilonia	BayesB	GWAS	43	0.788147	0.824836	0.509573	0.0206505	0.0204607
seed(2023)	CV5	BS	Motilonia	BayesB	GWAS	43	0.782513	0.813305	0.515646	0.0216551	0.0325773
seed(1234)	CV1	BS	Motilonia	BayesB	GWAS	43	0.79309	0.615547	0.520831	0.0195964	0.0190642
seed(1234)	CV2	BS	Motilonia	BayesB	GWAS	43	0.783077	0.637904	0.523339	0.0216123	0.0239258
seed(1234)	CV3	BS	Motilonia	BayesB	GWAS	43	0.797968	0.933908	0.521166	0.0210771	0.0162507
seed(1234)	CV4	BS	Motilonia	BayesB	GWAS	43	0.781884	0.821349	0.517257	0.0208828	0.0245712
seed(1234)	CV5	BS	Motilonia	BayesB	GWAS	43	0.789739	0.863045	0.514583	0.0202525	0.0206016
seed(0000)	CV1	BS	Motilonia	BayesB	GWAS	43	0.791324	0.557916	0.512539	0.0204548	0.0261867
seed(0000)	CV2	BS	Motilonia	BayesB	GWAS	43	0.784801	0.884675	0.515265	0.0210796	0.0144713
seed(0000)	CV3	BS	Motilonia	BayesB	GWAS	43	0.794222	0.761407	0.522138	0.020238	0.0382082
seed(0000)	CV4	BS	Motilonia	BayesB	GWAS	43	0.791969	0.827148	0.51762	0.0199177	0.0156496
seed(0000)	CV5	BS	Motilonia	BayesB	GWAS	43	0.796946	0.913546	0.52584	0.0195871	0.0145069
seed(2023)	CV1	BS	Carmen	BayesB	GWAS	43	0.653636	0.720418	0.392559	0.0405919	0.0303673
seed(2023)	CV2	BS	Carmen	BayesB	GWAS	43	0.645831	0.515381	0.389185	0.0411196	0.0462635
seed(2023)	CV3	BS	Carmen	BayesB	GWAS	43	0.656092	0.808378	0.390663	0.0403932	0.0699314
seed(2023)	CV4	BS	Carmen	BayesB	GWAS	43	0.645026	0.832424	0.388658	0.0400921	0.0281576
seed(2023)	CV5	BS	Carmen	BayesB	GWAS	43	0.586721	0.494832	0.369355	0.0489947	0.0403267
seed(1234)	CV1	BS	Carmen	BayesB	GWAS	43	0.638836	0.716362	0.388921	0.0424104	0.0436804
seed(1234)	CV2	BS	Carmen	BayesB	GWAS	43	0.638511	0.725735	0.387111	0.0422458	0.0457856
seed(1234)	CV3	BS	Carmen	BayesB	GWAS	43	0.648696	0.397225	0.388896	0.0403509	0.0376143
seed(1234)	CV4	BS	Carmen	BayesB	GWAS	43	0.656171	0.645889	0.393917	0.041106	0.0326123
seed(1234)	CV5	BS	Carmen	BayesB	GWAS	43	0.647112	0.696721	0.377921	0.0423017	0.0563711
seed(0000)	CV1	BS	Carmen	BayesB	GWAS	43	0.665776	0.854793	0.39621	0.0383926	0.0423759
seed(0000)	CV2	BS	Carmen	BayesB	GWAS	43	0.655329	0.222956	0.390135	0.0418325	0.0531573
seed(0000)	CV3	BS	Carmen	BayesB	GWAS	43	0.669022	0.714602	0.384405	0.0400942	0.0388598
seed(0000)	CV4	BS	Carmen	BayesB	GWAS	43	0.650969	0.750851	0.382691	0.041108	0.0266966
seed(0000)	CV5	BS	Carmen	BayesB	GWAS	43	0.662999	0.744741	0.387421	0.0389608	0.0302575
seed(2023)	CV1	BS	Motilonia	BayesC	GWAS	43	0.798862	0.803213	0.516319	0.0203836	0.0163772
seed(2023)	CV2	BS	Motilonia	BayesC	GWAS	43	0.784885	0.74495	0.502173	0.0211966	0.0264331
seed(2023)	CV3	BS	Motilonia	BayesC	GWAS	43	0.774074	0.784842	0.511732	0.0220729	0.0183444
seed(2023)	CV4	BS	Motilonia	BayesC	GWAS	43	0.781834	0.828788	0.507969	0.0214339	0.020427
seed(2023)	CV5	BS	Motilonia	BayesC	GWAS	43	0.784954	0.81401	0.512958	0.0206717	0.0320931
seed(1234)	CV1	BS	Motilonia	BayesC	GWAS	43	0.790737	0.552732	0.507243	0.0208243	0.0209209
seed(1234)	CV2	BS	Motilonia	BayesC	GWAS	43	0.789788	0.647195	0.519815	0.0207284	0.0228994
seed(1234)	CV3	BS	Motilonia	BayesC	GWAS	43	0.789249	0.932511	0.516719	0.0212028	0.0159459
seed(1234)	CV4	BS	Motilonia	BayesC	GWAS	43	0.793622	0.84685	0.513871	0.020553	0.0227875
seed(1234)	CV5	BS	Motilonia	BayesC	GWAS	43	0.787875	0.850056	0.522493	0.0207621	0.0230311
seed(0000)	CV1	BS	Motilonia	BayesC	GWAS	43	0.790053	0.53971	0.523713	0.0207401	0.0270163
seed(0000)	CV2	BS	Motilonia	BayesC	GWAS	43	0.78763	0.887872	0.510936	0.0215347	0.0153524
seed(0000)	CV3	BS	Motilonia	BayesC	GWAS	43	0.78987	0.726517	0.510394	0.0203255	0.0402508
seed(0000)	CV4	BS	Motilonia	BayesC	GWAS	43	0.79038	0.827177	0.515367	0.0207841	0.018293
seed(0000)	CV5	BS	Motilonia	BayesC	GWAS	43	0.781667	0.911838	0.513222	0.0209462	0.0160154
seed(2023)	CV1	BS	Carmen	BayesC	GWAS	43	0.649015	0.717382	0.383569	0.0413627	0.0314509
seed(2023)	CV2	BS	Carmen	BayesC	GWAS	43	0.643771	0.483906	0.385699	0.0413844	0.047612
seed(2023)	CV3	BS	Carmen	BayesC	GWAS	43	0.653024	0.783897	0.391219	0.0411278	0.0712505
seed(2023)	CV4	BS	Carmen	BayesC	GWAS	43	0.654239	0.831207	0.387336	0.0416564	0.0321081
seed(2023)	CV5	BS	Carmen	BayesC	GWAS	43	0.646884	0.563111	0.388192	0.0417142	0.0361721
seed(1234)	CV1	BS	Carmen	BayesC	GWAS	43	0.642617	0.736155	0.394714	0.0416337	0.0425682
seed(1234)	CV2	BS	Carmen	BayesC	GWAS	43	0.65051	0.758992	0.388045	0.0423783	0.0435329
seed(1234)	CV3	BS	Carmen	BayesC	GWAS	43	0.668296	0.438444	0.394695	0.0392876	0.0360592
seed(1234)	CV4	BS	Carmen	BayesC	GWAS	43	0.657917	0.620123	0.389544	0.0406849	0.033301
seed(1234)	CV5	BS	Carmen	BayesC	GWAS	43	0.651065	0.667918	0.383829	0.0410175	0.0572305
seed(0000)	CV1	BS	Carmen	BayesC	GWAS	43	0.634984	0.839856	0.391552	0.0418097	0.049187
seed(0000)	CV2	BS	Carmen	BayesC	GWAS	43	0.641159	0.163192	0.384751	0.0424172	0.0554788
seed(0000)	CV3	BS	Carmen	BayesC	GWAS	43	0.650879	0.712649	0.384319	0.0407474	0.0385514
seed(0000)	CV4	BS	Carmen	BayesC	GWAS	43	0.645784	0.655642	0.383081	0.0426366	0.0324215
seed(0000)	CV5	BS	Carmen	BayesC	GWAS	43	0.640987	0.751277	0.389925	0.0413512	0.0303441
seed(2023)	CV1	VB	Motilonia	RKHS	Complete	15645	0.731307	0.712096	0.575127	0.024982	0.0234868
seed(2023)	CV2	VB	Motilonia	RKHS	Complete	15645	0.744687	0.642143	0.572999	0.0247655	0.0294313
seed(2023)	CV3	VB	Motilonia	RKHS	Complete	15645	0.73237	0.896021	0.587054	0.0254259	0.013782
seed(2023)	CV4	VB	Motilonia	RKHS	Complete	15645	0.720057	0.766688	0.557365	0.0276426	0.0235493
seed(2023)	CV5	VB	Motilonia	RKHS	Complete	15645	0.701895	0.671336	0.511714	0.0271331	0.0426379
seed(1234)	CV1	VB	Motilonia	RKHS	Complete	15645	0.713653	0.568972	0.556985	0.0254542	0.0204941
seed(1234)	CV2	VB	Motilonia	RKHS	Complete	15645	0.695987	0.656992	0.523977	0.0281612	0.0249035
seed(1234)	CV3	VB	Motilonia	RKHS	Complete	15645	0.756093	0.891519	0.576435	0.0259904	0.0197767
seed(1234)	CV4	VB	Motilonia	RKHS	Complete	15645	0.694212	0.721149	0.562944	0.0259439	0.0386653
seed(1234)	CV5	VB	Motilonia	RKHS	Complete	15645	0.725553	0.775589	0.580972	0.0262916	0.0305895
seed(0000)	CV1	VB	Motilonia	RKHS	Complete	15645	0.724289	0.517777	0.588979	0.026625	0.0238311
seed(0000)	CV2	VB	Motilonia	RKHS	Complete	15645	0.726568	0.789953	0.574186	0.026303	0.0224248
seed(0000)	CV3	VB	Motilonia	RKHS	Complete	15645	0.729047	0.663897	0.544622	0.0270796	0.0412881
seed(0000)	CV4	VB	Motilonia	RKHS	Complete	15645	0.731467	0.711829	0.576854	0.0271275	0.0275848
seed(0000)	CV5	VB	Motilonia	RKHS	Complete	15645	0.718694	0.861583	0.573663	0.027387	0.0272501
seed(2023)	CV1	VB	Carmen	RKHS	Complete	15645	0.521339	0.689243	0.417462	0.2686	0.187688
seed(2023)	CV2	VB	Carmen	RKHS	Complete	15645	0.539386	0.481167	0.444008	0.264339	0.255111
seed(2023)	CV3	VB	Carmen	RKHS	Complete	15645	0.549896	0.489278	0.419276	0.263974	0.502817
seed(2023)	CV4	VB	Carmen	RKHS	Complete	15645	0.570224	0.528157	0.426625	0.25753	0.232112
[truncated: 341 more rows]
