# Supplementary material for: Genomic Prediction of Adaptation in Common Bean (Phaseolus vulgaris L.) × Tepary Bean (P. acutifolius A. Gray) Hybrids
Source: Int J Mol Sci. 2025 Jul 30;26(15):7370. doi: 10.3390/ijms26157370 (PMC12347012; doi:10.3390/ijms26157370)
Supplement: Supplementary file 1 [file ijms-26-07370-s001.zip › Table S3.xlsx]

## Sheet: Hoja1
Number of SNPs	r testing mean folds	RS	Trait	Seed
25	0.556	Carmen de Bolivar	YLP	2023
50	0.617	Carmen de Bolivar	YLP	2023
500	0.685	Carmen de Bolivar	YLP	2023
5000	0.744	Carmen de Bolivar	YLP	2023
10000	0.789	Carmen de Bolivar	YLP	2023
15645	0.812	Carmen de Bolivar	YLP	2023
25	0.574	Motilonia	YLP	2023
50	0.649	Motilonia	YLP	2023
500	0.718	Motilonia	YLP	2023
5000	0.684	Motilonia	YLP	2023
10000	0.771	Motilonia	YLP	2023
15645	0.743	Motilonia	YLP	2023
25	0.451	Turipana	YLP	2023
50	0.52	Turipana	YLP	2023
500	0.791	Turipana	YLP	2023
5000	0.796	Turipana	YLP	2023
10000	0.716	Turipana	YLP	2023
15645	0.823	Turipana	YLP	2023
25	0.411	Carmen de Bolivar	NS	2023
50	0.477	Carmen de Bolivar	NS	2023
500	0.669	Carmen de Bolivar	NS	2023
5000	0.598	Carmen de Bolivar	NS	2023
10000	0.668	Carmen de Bolivar	NS	2023
15645	0.657	Carmen de Bolivar	NS	2023
25	0.493	Motilonia	NS	2023
50	0.557	Motilonia	NS	2023
500	0.741	Motilonia	NS	2023
5000	0.713	Motilonia	NS	2023
10000	0.788	Motilonia	NS	2023
15645	0.797	Motilonia	NS	2023
25	0.432	Turipana	NS	2023
50	0.485	Turipana	NS	2023
500	0.785	Turipana	NS	2023
5000	0.787	Turipana	NS	2023
10000	0.778	Turipana	NS	2023
15645	0.826	Turipana	NS	2023
25	0.511	Carmen de Bolivar	NP	2023
50	0.58	Carmen de Bolivar	NP	2023
500	0.677	Carmen de Bolivar	NP	2023
5000	0.684	Carmen de Bolivar	NP	2023
10000	0.751	Carmen de Bolivar	NP	2023
15645	0.654	Carmen de Bolivar	NP	2023
25	0.588	Motilonia	NP	2023
50	0.644	Motilonia	NP	2023
500	0.726	Motilonia	NP	2023
5000	0.708	Motilonia	NP	2023
10000	0.729	Motilonia	NP	2023
15645	0.795	Motilonia	NP	2023
25	0.578	Turipana	NP	2023
50	0.682	Turipana	NP	2023
500	0.745	Turipana	NP	2023
5000	0.833	Turipana	NP	2023
10000	0.726	Turipana	NP	2023
15645	0.836	Turipana	NP	2023
25	0.433	Carmen de Bolivar	VB	2023
50	0.518	Carmen de Bolivar	VB	2023
500	0.712	Carmen de Bolivar	VB	2023
5000	0.64	Carmen de Bolivar	VB	2023
10000	0.746	Carmen de Bolivar	VB	2023
15645	0.7	Carmen de Bolivar	VB	2023
25	0.534	Motilonia	VB	2023
50	0.606	Motilonia	VB	2023
500	0.815	Motilonia	VB	2023
5000	0.762	Motilonia	VB	2023
10000	0.796	Motilonia	VB	2023
15645	0.812	Motilonia	VB	2023
25	0.548	Carmen de Bolivar	BS	2023
50	0.599	Carmen de Bolivar	BS	2023
500	0.73	Carmen de Bolivar	BS	2023
5000	0.71	Carmen de Bolivar	BS	2023
10000	0.782	Carmen de Bolivar	BS	2023
15645	0.803	Carmen de Bolivar	BS	2023
25	0.451	Motilonia	BS	2023
50	0.621	Motilonia	BS	2023
500	0.762	Motilonia	BS	2023
5000	0.708	Motilonia	BS	2023
10000	0.776	Motilonia	BS	2023
15645	0.805	Motilonia	BS	2023
25	0.542	Carmen de Bolivar	YLP	1234
50	0.619	Carmen de Bolivar	YLP	1234
500	0.721	Carmen de Bolivar	YLP	1234
5000	0.763	Carmen de Bolivar	YLP	1234
10000	0.783	Carmen de Bolivar	YLP	1234
15645	0.815	Carmen de Bolivar	YLP	1234
25	0.624	Motilonia	YLP	1234
50	0.654	Motilonia	YLP	1234
500	0.712	Motilonia	YLP	1234
5000	0.728	Motilonia	YLP	1234
10000	0.798	Motilonia	YLP	1234
15645	0.779	Motilonia	YLP	1234
25	0.523	Turipana	YLP	1234
50	0.569	Turipana	YLP	1234
500	0.813	Turipana	YLP	1234
5000	0.757	Turipana	YLP	1234
10000	0.767	Turipana	YLP	1234
15645	0.817	Turipana	YLP	1234
25	0.428	Carmen de Bolivar	NS	1234
50	0.544	Carmen de Bolivar	NS	1234
500	0.673	Carmen de Bolivar	NS	1234
5000	0.688	Carmen de Bolivar	NS	1234
10000	0.741	Carmen de Bolivar	NS	1234
15645	0.852	Carmen de Bolivar	NS	1234
25	0.586	Motilonia	NS	1234
50	0.648	Motilonia	NS	1234
500	0.814	Motilonia	NS	1234
5000	0.763	Motilonia	NS	1234
10000	0.848	Motilonia	NS	1234
15645	0.797	Motilonia	NS	1234
25	0.414	Turipana	NS	1234
50	0.502	Turipana	NS	1234
500	0.77	Turipana	NS	1234
5000	0.749	Turipana	NS	1234
10000	0.78	Turipana	NS	1234
15645	0.86	Turipana	NS	1234
25	0.378	Carmen de Bolivar	NP	1234
50	0.486	Carmen de Bolivar	NP	1234
500	0.639	Carmen de Bolivar	NP	1234
5000	0.637	Carmen de Bolivar	NP	1234
10000	0.667	Carmen de Bolivar	NP	1234
15645	0.656	Carmen de Bolivar	NP	1234
25	0.652	Motilonia	NP	1234
50	0.673	Motilonia	NP	1234
500	0.746	Motilonia	NP	1234
5000	0.765	Motilonia	NP	1234
10000	0.795	Motilonia	NP	1234
15645	0.802	Motilonia	NP	1234
25	0.542	Turipana	NP	1234
50	0.604	Turipana	NP	1234
500	0.739	Turipana	NP	1234
5000	0.767	Turipana	NP	1234
10000	0.721	Turipana	NP	1234
15645	0.795	Turipana	NP	1234
25	0.459	Carmen de Bolivar	VB	1234
50	0.519	Carmen de Bolivar	VB	1234
500	0.711	Carmen de Bolivar	VB	1234
5000	0.66	Carmen de Bolivar	VB	1234
10000	0.703	Carmen de Bolivar	VB	1234
15645	0.76	Carmen de Bolivar	VB	1234
25	0.552	Motilonia	VB	1234
50	0.583	Motilonia	VB	1234
500	0.802	Motilonia	VB	1234
5000	0.77	Motilonia	VB	1234
10000	0.813	Motilonia	VB	1234
15645	0.815	Motilonia	VB	1234
25	0.557	Carmen de Bolivar	BS	1234
50	0.611	Carmen de Bolivar	BS	1234
500	0.731	Carmen de Bolivar	BS	1234
5000	0.797	Carmen de Bolivar	BS	1234
10000	0.756	Carmen de Bolivar	BS	1234
15645	0.843	Carmen de Bolivar	BS	1234
25	0.533	Motilonia	BS	1234
50	0.634	Motilonia	BS	1234
500	0.783	Motilonia	BS	1234
5000	0.745	Motilonia	BS	1234
10000	0.806	Motilonia	BS	1234
15645	0.822	Motilonia	BS	1234
25	0.521	Carmen de Bolivar	YLP	0000
50	0.596	Carmen de Bolivar	YLP	0000
500	0.643	Carmen de Bolivar	YLP	0000
5000	0.731	Carmen de Bolivar	YLP	0000
10000	0.706	Carmen de Bolivar	YLP	0000
15645	0.839	Carmen de Bolivar	YLP	0000
25	0.551	Motilonia	YLP	0000
50	0.595	Motilonia	YLP	0000
500	0.711	Motilonia	YLP	0000
5000	0.747	Motilonia	YLP	0000
10000	0.8	Motilonia	YLP	0000
15645	0.824	Motilonia	YLP	0000
25	0.516	Turipana	YLP	0000
50	0.592	Turipana	YLP	0000
500	0.787	Turipana	YLP	0000
5000	0.75	Turipana	YLP	0000
10000	0.698	Turipana	YLP	0000
15645	0.823	Turipana	YLP	0000
25	0.39	Carmen de Bolivar	NS	0000
50	0.53	Carmen de Bolivar	NS	0000
500	0.67	Carmen de Bolivar	NS	0000
5000	0.737	Carmen de Bolivar	NS	0000
10000	0.768	Carmen de Bolivar	NS	0000
15645	0.657	Carmen de Bolivar	NS	0000
25	0.481	Motilonia	NS	0000
50	0.503	Motilonia	NS	0000
500	0.736	Motilonia	NS	0000
5000	0.679	Motilonia	NS	0000
10000	0.86	Motilonia	NS	0000
15645	0.83	Motilonia	NS	0000
25	0.405	Turipana	NS	0000
50	0.523	Turipana	NS	0000
500	0.77	Turipana	NS	0000
5000	0.767	Turipana	NS	0000
10000	0.743	Turipana	NS	0000
15645	0.841	Turipana	NS	0000
25	0.413	Carmen de Bolivar	NP	0000
50	0.503	Carmen de Bolivar	NP	0000
500	0.664	Carmen de Bolivar	NP	0000
5000	0.73	Carmen de Bolivar	NP	0000
10000	0.685	Carmen de Bolivar	NP	0000
15645	0.655	Carmen de Bolivar	NP	0000
25	0.563	Motilonia	NP	0000
50	0.601	Motilonia	NP	0000
500	0.724	Motilonia	NP	0000
5000	0.764	Motilonia	NP	0000
10000	0.795	Motilonia	NP	0000
15645	0.828	Motilonia	NP	0000
25	0.532	Turipana	NP	0000
50	0.582	Turipana	NP	0000
500	0.737	Turipana	NP	0000
5000	0.662	Turipana	NP	0000
10000	0.624	Turipana	NP	0000
15645	0.799	Turipana	NP	0000
25	0.392	Carmen de Bolivar	VB	0000
50	0.478	Carmen de Bolivar	VB	0000
500	0.631	Carmen de Bolivar	VB	0000
5000	0.64	Carmen de Bolivar	VB	0000
10000	0.606	Carmen de Bolivar	VB	0000
15645	0.652	Carmen de Bolivar	VB	0000
25	0.5	Motilonia	VB	0000
50	0.571	Motilonia	VB	0000
500	0.784	Motilonia	VB	0000
5000	0.782	Motilonia	VB	0000
10000	0.817	Motilonia	VB	0000
15645	0.839	Motilonia	VB	0000
25	0.505	Carmen de Bolivar	BS	0000
50	0.572	Carmen de Bolivar	BS	0000
500	0.691	Carmen de Bolivar	BS	0000
5000	0.723	Carmen de Bolivar	BS	0000
10000	0.708	Carmen de Bolivar	BS	0000
15645	0.79	Carmen de Bolivar	BS	0000
25	0.438	Motilonia	BS	0000
50	0.582	Motilonia	BS	0000
500	0.72	Motilonia	BS	0000
5000	0.721	Motilonia	BS	0000
10000	0.743	Motilonia	BS	0000
15645	0.79	Motilonia	BS	0000
100	0.617	Carmen de Bolivar	YLP	2023
100	0.681	Motilonia	YLP	2023
100	0.711	Turipana	YLP	2023
100	0.557	Carmen de Bolivar	NS	2023
100	0.601	Motilonia	NS	2023
100	0.64	Turipana	NS	2023
100	0.612	Carmen de Bolivar	NP	2023
100	0.667	Motilonia	NP	2023
100	0.788	Turipana	NP	2023
100	0.619	Carmen de Bolivar	VB	2023
100	0.65	Motilonia	VB	2023
100	0.638	Carmen de Bolivar	BS	2023
100	0.744	Motilonia	BS	2023
100	0.635	Carmen de Bolivar	YLP	1234
100	0.694	Motilonia	YLP	1234
100	0.712	Turipana	YLP	1234
100	0.64	Carmen de Bolivar	NS	1234
100	0.707	Motilonia	NS	1234
100	0.606	Turipana	NS	1234
100	0.512	Carmen de Bolivar	NP	1234
100	0.694	Motilonia	NP	1234
100	0.755	Turipana	NP	1234
100	0.638	Carmen de Bolivar	VB	1234
100	0.663	Motilonia	VB	1234
100	0.638	Carmen de Bolivar	BS	1234
100	0.727	Motilonia	BS	1234
100	0.608	Carmen de Bolivar	YLP	0000
100	0.659	Motilonia	YLP	0000
100	0.746	Turipana	YLP	0000
100	0.628	Carmen de Bolivar	NS	0000
100	0.623	Motilonia	NS	0000
100	0.649	Turipana	NS	0000
100	0.531	Carmen de Bolivar	NP	0000
100	0.666	Motilonia	NP	0000
100	0.789	Turipana	NP	0000
100	0.607	Carmen de Bolivar	VB	0000
100	0.621	Motilonia	VB	0000
100	0.604	Carmen de Bolivar	BS	0000
100	0.684	Motilonia	BS	0000
200	0.667	Carmen de Bolivar	YLP	2023
200	0.725	Motilonia	YLP	2023
200	0.795	Turipana	YLP	2023
200	0.578	Carmen de Bolivar	NS	2023
200	0.713	Motilonia	NS	2023
200	0.725	Turipana	NS	2023
200	0.65	Carmen de Bolivar	NP	2023
200	0.722	Motilonia	NP	2023
200	0.755	Turipana	NP	2023
200	0.69	Carmen de Bolivar	VB	2023
200	0.738	Motilonia	VB	2023
200	0.649	Carmen de Bolivar	BS	2023
200	0.745	Motilonia	BS	2023
200	0.688	Carmen de Bolivar	YLP	1234
200	0.742	Motilonia	YLP	1234
200	0.798	Turipana	YLP	1234
200	0.656	Carmen de Bolivar	NS	1234
200	0.786	Motilonia	NS	1234
200	0.738	Turipana	NS	1234
200	0.58	Carmen de Bolivar	NP	1234
200	0.745	Motilonia	NP	1234
200	0.661	Turipana	NP	1234
200	0.703	Carmen de Bolivar	VB	1234
200	0.747	Motilonia	VB	1234
200	0.693	Carmen de Bolivar	BS	1234
200	0.716	Motilonia	BS	1234
200	0.613	Carmen de Bolivar	YLP	0000
200	0.722	Motilonia	YLP	0000
200	0.784	Turipana	YLP	0000
200	0.704	Carmen de Bolivar	NS	0000
200	0.645	Motilonia	NS	0000
200	0.749	Turipana	NS	0000
200	0.621	Carmen de Bolivar	NP	0000
200	0.714	Motilonia	NP	0000
200	0.695	Turipana	NP	0000
200	0.638	Carmen de Bolivar	VB	0000
200	0.716	Motilonia	VB	0000
200	0.658	Carmen de Bolivar	BS	0000
200	0.717	Motilonia	BS	0000
300	0.617	Carmen de Bolivar	YLP	2023
300	0.748	Motilonia	YLP	2023
300	0.773	Turipana	YLP	2023
300	0.587	Carmen de Bolivar	NS	2023
300	0.648	Motilonia	NS	2023
300	0.746	Turipana	NS	2023
300	0.643	Carmen de Bolivar	NP	2023
300	0.721	Motilonia	NP	2023
300	0.798	Turipana	NP	2023
300	0.694	Carmen de Bolivar	VB	2023
300	0.676	Motilonia	VB	2023
300	0.684	Carmen de Bolivar	BS	2023
300	0.736	Motilonia	BS	2023
300	0.674	Carmen de Bolivar	YLP	1234
300	0.733	Motilonia	YLP	1234
300	0.832	Turipana	YLP	1234
300	0.699	Carmen de Bolivar	NS	1234
300	0.82	Motilonia	NS	1234
300	0.759	Turipana	NS	1234
300	0.599	Carmen de Bolivar	NP	1234
300	0.744	Motilonia	NP	1234
300	0.715	Turipana	NP	1234
300	0.716	Carmen de Bolivar	VB	1234
300	0.761	Motilonia	VB	1234
300	0.734	Carmen de Bolivar	BS	1234
300	0.757	Motilonia	BS	1234
300	0.604	Carmen de Bolivar	YLP	0000
300	0.704	Motilonia	YLP	0000
300	0.797	Turipana	YLP	0000
300	0.675	Carmen de Bolivar	NS	0000
300	0.79	Motilonia	NS	0000
300	0.777	Turipana	NS	0000
300	0.617	Carmen de Bolivar	NP	0000
300	0.715	Motilonia	NP	0000
300	0.781	Turipana	NP	0000
300	0.716	Carmen de Bolivar	VB	0000
300	0.691	Motilonia	VB	0000
300	0.686	Carmen de Bolivar	BS	0000
300	0.711	Motilonia	BS	0000
400	0.655	Carmen de Bolivar	YLP	2023
400	0.734	Motilonia	YLP	2023
400	0.793	Turipana	YLP	2023
400	0.672	Carmen de Bolivar	NS	2023
400	0.69	Motilonia	NS	2023
400	0.706	Turipana	NS	2023
400	0.669	Carmen de Bolivar	NP	2023
400	0.758	Motilonia	NP	2023
400	0.791	Turipana	NP	2023
400	0.716	Carmen de Bolivar	VB	2023
400	0.784	Motilonia	VB	2023
400	0.691	Carmen de Bolivar	BS	2023
400	0.758	Motilonia	BS	2023
400	0.695	Carmen de Bolivar	YLP	1234
400	0.733	Motilonia	YLP	1234
400	0.808	Turipana	YLP	1234
400	0.749	Carmen de Bolivar	NS	1234
400	0.76	Motilonia	NS	1234
400	0.748	Turipana	NS	1234
400	0.662	Carmen de Bolivar	NP	1234
400	0.755	Motilonia	NP	1234
400	0.785	Turipana	NP	1234
400	0.72	Carmen de Bolivar	VB	1234
400	0.812	Motilonia	VB	1234
400	0.774	Carmen de Bolivar	BS	1234
400	0.739	Motilonia	BS	1234
400	0.624	Carmen de Bolivar	YLP	0000
400	0.717	Motilonia	YLP	0000
400	0.809	Turipana	YLP	0000
400	0.728	Carmen de Bolivar	NS	0000
400	0.763	Motilonia	NS	0000
400	0.775	Turipana	NS	0000
400	0.711	Carmen de Bolivar	NP	0000
400	0.694	Motilonia	NP	0000
400	0.798	Turipana	NP	0000
400	0.653	Carmen de Bolivar	VB	0000
400	0.799	Motilonia	VB	0000
400	0.676	Carmen de Bolivar	BS	0000
400	0.72	Motilonia	BS	0000
1000	0.648	Carmen de Bolivar	YLP	2023
1000	0.726	Motilonia	YLP	2023
1000	0.75	Turipana	YLP	2023
1000	0.566	Carmen de Bolivar	NS	2023
1000	0.7	Motilonia	NS	2023
1000	0.789	Turipana	NS	2023
1000	0.677	Carmen de Bolivar	NP	2023
1000	0.71	Motilonia	NP	2023
1000	0.774	Turipana	NP	2023
1000	0.605	Carmen de Bolivar	VB	2023
1000	0.801	Motilonia	VB	2023
1000	0.749	Carmen de Bolivar	BS	2023
1000	0.74	Motilonia	BS	2023
1000	0.673	Carmen de Bolivar	YLP	1234
1000	0.766	Motilonia	YLP	1234
1000	0.809	Turipana	YLP	1234
1000	0.668	Carmen de Bolivar	NS	1234
1000	0.787	Motilonia	NS	1234
1000	0.811	Turipana	NS	1234
1000	0.598	Carmen de Bolivar	NP	1234
1000	0.812	Motilonia	NP	1234
1000	0.722	Turipana	NP	1234
1000	0.601	Carmen de Bolivar	VB	1234
1000	0.821	Motilonia	VB	1234
1000	0.822	Carmen de Bolivar	BS	1234
1000	0.75	Motilonia	BS	1234
1000	0.643	Carmen de Bolivar	YLP	0000
1000	0.734	Motilonia	YLP	0000
1000	0.76	Turipana	YLP	0000
1000	0.711	Carmen de Bolivar	NS	0000
1000	0.685	Motilonia	NS	0000
1000	0.802	Turipana	NS	0000
1000	0.675	Carmen de Bolivar	NP	0000
1000	0.75	Motilonia	NP	0000
1000	0.763	Turipana	NP	0000
1000	0.654	Carmen de Bolivar	VB	0000
1000	0.798	Motilonia	VB	0000
1000	0.742	Carmen de Bolivar	BS	0000
1000	0.753	Motilonia	BS	0000
